# Supplementary material for: Correlative humoral and cellular immunity to genetically attenuated malaria parasites in humans
Source: iScience. 2025 May 5;28(6):112589. doi: 10.1016/j.isci.2025.112589 (PMC12145804; doi:10.1016/j.isci.2025.112589)
Supplement: Table S1. Microarray data, related to Figure 1B — MFI values of microarray per antigen per participant at (III) minus (B) values [file mmc2.xlsx]

## Sheet: Table_S1, related to Figure 1B
Table S1: Microarray data, related to Figure 1B. MFI values of microarray per antigen per participant at (III) minus (B) values.
Gene_ID	desc	Unique.ID	Antigen.Name		GA2-025-MQ	GA2-620-MF	GA2-693-RD			D001	D002	D003	D004	D005	D006	D007	D008			D009	D010	D011	D012	D013	D014	D015	D016	D017
PF3D7_0502400	merozoite surface protein 8	PFE0120c.1o1.225	PFE0120c.1o1.225		-692.688	1003.39	-8710.33			3537.49	685.96	14334.2	-607.539	10132.9	4268.4	-669.446	-605.818			-204.079	-72.9739	19832.9	-138.681	26597.4	889.493	29189.8	-154.304	8338.09
PF3D7_0801000	Plasmodium exported protein (PHISTc), unknown function	PF08_0137e2s1.224	PF08_0137e2s1.224		-45.3771	1877.31	155.087			232.362	665.037	-781.65	-1180.84	-3.1165	1062.96	-403.168	-154.929			-1404.99	-4.70186	565.728	1746.09	1670.12	-172.45	28665.9	2892.01	562.812
PF3D7_0713900	conserved Plasmodium protein, unknown function	PF07_0053_e1s3.280	PF07_0053_e1s3.280		928.782	3286.67	-3431.02			1786.75	1354.36	4004.96	489.692	3241.01	2181.31	-252.246	508.676			-779.015	179.762	9727.53	-181.084	10027.4	333.353	28645.7	2890.78	3356.85
PF3D7_1436300	translocon component PTEX150	PF14_0344e1s1.219	PF14_0344e1s1.219		744.788	552.845	-6164.04			-72.5719	2574.08	14571.9	-1488.94	14369.3	2404.95	-895.843	-68.8884			-22.7115	2348.68	20134.7	-683.87	31075	32.0395	28536.7	-53.5632	11386.6
PF3D7_1121800	peptidase M16, putative	PF11_0226-s1.278	PF11_0226-s1.278		-1102.79	3856.91	-5581.34			2454.8	17615.1	13915.7	-344.415	8281.31	3334.16	88.4149	3167.62			-842.611	1787.16	14103.9	1206.78	28981.8	1269.43	28486.8	54.9167	10596.9
PF3D7_1007700	AP2 domain transcription factor AP2-I	PF10_0075e1s2.103	PF10_0075e1s2.103		333.76	1988.49	10980.8			4841.65	3091.26	12558.7	-381.232	6980.54	6044.65	-4140.31	1055.51			2539.98	536.39	21984.7	780.313	32777.9	626.508	27288	733.668	11829.8
PF3D7_1139300	AP2 domain transcription factor, putative	PF11_0404e2s3.115	PF11_0404e2s3.115		-2653.95	-142.858	-9550.58			1082.62	549.811	7149.35	-200.941	4260.34	2522.11	-814.465	-355.172			-1984.52	420.026	18144.4	997.964	22708.5	205.456	26998.4	-298.804	6000.21
PF3D7_0825700	conserved protein, unknown function	PF08_0024.1o1.210	PF08_0024.1o1.210		-836.461	906.609	-6247.6			2554.63	-541.624	15178.1	-219.197	10874.6	3953.06	452.774	415.005			-283.588	596.687	18754.7	-650.426	32107.3	290.315	26196.1	614.26	9128.85
PF3D7_0620400	merozoite surface protein 10	PFF0995c.1o1.158	PFF0995c.1o1.158		-495.114	222.109	-2269.04			617.998	113.838	4781.5	-59.4121	7745.87	1384.1	-356.168	381.875			-185.052	924.682	4295.75	350.144	32677.9	-934.861	26052.2	490.661	1362.26
PF3D7_0302800	conserved Plasmodium protein, unknown function	PFC0130ce1s1.91	PFC0130ce1s1.91		106.547	1654.7	-4226.29			-53.5184	560.656	4018.77	1154.45	6823.83	1623.17	-401.714	24.2156			530.568	391.559	9092.1	-509.607	17161	422.329	25798.1	405.564	4563.51
PF3D7_1468100	conserved Plasmodium protein, unknown function	PF14_0649-e2s1.95	PF14_0649-e2s1.95		1886.69	-280.674	-6872.37			1785.77	-1143.06	11449.4	-585.789	10348.3	4112.74	-334.893	-368.869			-394.17	108.396	13717.4	84.4415	27107.1	607.432	25297.5	446.836	6100.01
PF3D7_1012700	NLI interacting factor-like phosphatase, putative	PF10_0124-e1s1.214	PF10_0124-e1s1.214		370.915	-14.1098	-267.734			4184.73	-253.294	2238.61	-989.17	7389.88	1968.31	-1354.29	1143.14			-933.08	609.38	12306.6	620.995	11893	952.825	25125.4	1276.6	6243.45
PF3D7_0404600	conserved Plasmodium membrane protein, unknown function	PFD0225w-s5.142	PFD0225w-s5.142		1452.09	327.535	-4696.46			-1184.12	2902.8	5942.52	-108.261	5980.77	1677.27	-949.592	-630.951			-701.692	567.394	8584.24	632.473	9197.71	617.967	24776.4	309.816	4255.63
PF3D7_1208800	zinc finger protein, putative	PFL0440ce1s1.74	PFL0440ce1s1.74		646.417	1374.32	1423.95			214.463	1022.31	10343.3	-1118.35	13784.9	2787.11	-911.124	8.64041			-634.061	19.5566	17906.4	194.511	32058.7	1106.68	24095.2	-12.2101	7772.32
PF3D7_0422100	transmembrane emp24 domain-containing protein, putative	PFD1037w.132	PFD1037w.132		1385.26	224.672	-3078.17			3093.18	19684.6	821.49	14.9799	3436.73	-1336.62	-573.852	-570.205			-240.64	920.052	11886	2028.1	14452	239.504	23274.3	169.881	3300.39
PF3D7_0532300	Plasmodium exported protein (PHISTb), unknown function	PFE1600we2s1.144	PFE1600we2s1.144		356.841	1343.65	-1154.65			171.588	1136.99	6854.52	-679.603	7499.63	852.937	-360.598	-201.947			-475.843	437.128	11555.9	572.946	31841.5	521.126	22824.4	1059.9	1531.66
PF3D7_1346400	VPS13 domain-containing protein, putative	MAL13P1.234-e1s1.200	MAL13P1.234-e1s1.200		1286.46	334.492	-3301.93			739.014	3916.27	1872.53	-926.407	5854.92	325.729	-270.459	478.692			-659.326	640.473	12316.6	77.8834	21702.1	989.955	22728.6	613.521	4461.94
PF3D7_0108300	conserved Plasmodium protein, unknown function	PFA0410w-s1.96	PFA0410w-s1.96		331.509	41.5499	-1704.36			5445.01	92.7741	3333.52	-563.035	6687.08	2447.61	228.606	-158.789			-103.228	-153.668	10058	-191.666	16296.7	675.673	22590.6	524.771	4735.58
PF3D7_1133200	conserved Plasmodium protein, unknown function	PF11_0342e1s2.114	PF11_0342e1s2.114		2337.24	1375.99	-5475.35			540.629	405.509	9924.95	-630.831	10451.1	2660.38	-1035.32	508.182			-839.705	-345.985	11220.7	709.902	25838.9	-559.031	22222.3	660.993	3703.86
PF3D7_1018300	peptidase, putative	PF10_0177b.266	PF10_0177b.266		-64.8068	1328.77	-271.268			893.592	375.781	1825.53	-819.448	1781.25	1509.38	481.952	435.567			-348.036	884.979	6928.29	354.942	2056.45	67.4039	21866.9	1736.57	4383.52
PF3D7_1209400	cytosolic iron-sulfur protein assembly protein 1, putative	PFL0470we1s1.104	PFL0470we1s1.104		301.143	43.8935	-6813.21			922.943	1197.7	4383	-112.922	3252.68	3850.81	-726.281	-59.9032			352.309	390.186	10210.6	-736.456	12779.7	-8.33405	21685.8	532.586	3937.39
PF3D7_0713900	conserved Plasmodium protein, unknown function	PF07_0053e1s4.258	PF07_0053e1s4.258		1072.05	2609.23	-4511.45			2155.58	1492.82	5468.47	-1455.73	2412.96	2597.61	-80.0739	637.682			-492.978	522.904	11279.4	46.1138	14693	1396.55	21284.9	45.5321	4483.05
PF3D7_1364400	conserved Plasmodium protein, unknown function	MAL13P1.323e1s1.100	MAL13P1.323e1s1.100		1333.69	1.73256	484.761			-899.335	412.559	1908.67	-85.9026	1202.59	976.709	490.298	94.9984			-767.434	662.595	1178.83	181.995	20786.6	530.946	18447.4	-178.18	1552.59
PF3D7_1140800	conserved Plasmodium protein, unknown function	PF11_0419.1o1.222	PF11_0419.1o1.222		79.3939	1312.59	495.169			3099.06	115.997	626.239	-170.564	-406.494	944.94	-250.43	-380.916			361.218	445.584	3805.26	105.342	2043.92	-134.686	15748.4	-101.968	3668.46
PF3D7_1473100	GTPase-activating protein, putative	PF14_0699.84	PF14_0699.84		1938.11	482.584	-5040.58			-292.499	-832.209	9122.63	487.714	4137.77	698.074	241.575	-269.665			-745.833	-186.294	9630.69	247.656	18412.5	1122.89	14370.3	188.672	2151.16
PF3D7_1149600	DnaJ protein, putative	PF11_0513.2o2.120	PF11_0513.2o2.120		691.223	230.96	-4396.4			-1218.6	872.075	2714.09	219.827	4640.47	960.058	389.939	-2220.33			205.562	595.898	8613.75	621.207	15272	948.818	14157.3	690.631	-562.291
PF3D7_1033100	S-adenosylmethionine decarboxylase/ornithine decarboxylase	PF10_0322-s2.268	PF10_0322-s2.268		2483.32	1661.71	214.953			3885.2	3274.35	2062.42	-324.295	-1012.14	838.336	-36.5951	138.044			-366.661	1418.21	6570.12	1334.36	5521.61	642.601	14000.8	1520.99	4714.21
PF3D7_1236100	clustered-asparagine-rich protein	PFL1745ce2s1.50	PFL1745ce2s1.50		-181.101	1473.81	-2881.23			-38.6206	149.077	1555.11	-977.114	881.364	-19.6581	-430.465	-121.731			-803.353	78.9242	3430.66	-63.6414	2281.49	703.94	13083.3	160.387	1084.94
PF3D7_0911900	falstatin	PFI0580c.2o2.141	PFI0580c.2o2.141		356.326	844.463	164.408			-612.025	662.466	1392.62	48.9886	508.765	794.784	-567.3	-135.453			-680.769	627.703	1167.95	349.135	3054.06	237.366	12941.3	957.193	2721.68
PF3D7_1021900	PHAX domain-containing protein, putative	PF10_0213e1s2.171	PF10_0213e1s2.171		719.555	395.657	-115.901			713.357	790.502	3780.92	1841.08	-1907.99	168.287	-366.256	862.179			-52.9034	281.479	2910.16	498.742	2256.92	1093.37	12662.5	1021.11	4926.34
PF3D7_0108300	conserved Plasmodium protein, unknown function	PFA0410w-s2.94	PFA0410w-s2.94		478.441	1408.7	-904.807			1138.08	-218.831	2121.67	-391.937	1315.13	-23.0403	-684.589	42.8694			-202.833	661.122	3877.07	142.384	4859.81	170.476	12627.7	-220.943	1646.84
PF3D7_0511600	apical rhoptry neck protein	PFE0575c.1o1.160	PFE0575c.1o1.160		262.288	1331.28	273.54			6379.58	4205.82	3640.25	-62.3885	-524.373	2375.87	-1482.66	-425.389			-672.834	-135.196	5628.98	553.838	5479.6	92.8892	12536.8	992.897	3905.86
PF3D7_1249800	THO complex subunit 2, putative	PFL2390ce1s3.180	PFL2390ce1s3.180		-48.3748	416.033	-3106.16			1092.02	654.23	617.438	603.549	3892.09	478.254	-618.968	1136.67			-167.652	875.724	2401.68	-744.746	5723.68	1104.55	12396.5	1329.49	1331.19
PF3D7_1212900	bromodomain protein 2, putative	PFL0635ce1s1.215	PFL0635ce1s1.215		25.5538	600.906	-4128.75			28.0266	636.447	2848.04	-1148.08	-56.3587	180.153	-856.984	1231.7			53.4452	712.93	4753.53	-537.213	7946.95	495.184	12271.9	1369.18	1183.91
PF3D7_0911900	falstatin	PFI0580c-e2.64	PFI0580c-e2.64		2371.79	55.5233	-610.62			1515.17	81.8588	1555.83	418.03	-1180.02	1347.63	-11.35	-504.683			-1490.51	840.279	1528.1	372.386	1778.01	1032.34	11983.5	-479.687	-378.802
PF3D7_1003800	U5 small nuclear ribonucleoprotein component, putative	PF10_0041e1s2.183	PF10_0041e1s2.183		388.164	310.643	-1791.1			1394.93	409.691	1655.21	92.7101	4868.09	1152.87	-1274.27	-514.863			-478.722	756.375	5258.7	-1433.91	6987.11	979.792	11513.4	-127.651	766.105
PF3D7_0513200	conserved Plasmodium protein, unknown function	PFE0655we2s3.164	PFE0655we2s3.164		1710.17	-236.975	-1784.79			578.634	358.378	2998.71	-247.922	-611.598	417.834	-878.383	-318.226			-245.7	632.954	4617.4	-790.522	6922.32	515.025	11478.6	-664.606	1341.98
PF3D7_1014100	merozoite surface protein MSA180, putative	PF10_0138-s2.195	PF10_0138-s2.195		60.2614	609.014	-1468.1			-1345.84	-1004.94	2647.16	649.37	1431.23	1340.79	-13.5495	1280.83			1105.26	352.524	3557.8	1181.72	952.46	1978.78	11003.8	1049.91	1719.39
PF3D7_0710400	DNA repair protein RAD14, putative	MAL7P1.32.63	MAL7P1.32.63		485.89	72.3509	-3096.23			469.677	482.116	2532.77	-854.301	3047.55	1028.71	-743.332	1418.79			-1225.97	320.429	5718.47	1098.57	12592.2	473.829	10892.6	-565.53	1828.55
PF3D7_1250600	translation initiation factor eIF-2B subunit beta, putative	PFL2430c.167	PFL2430c.167		919.775	-1349.97	-2888.57			-764.707	102.056	1367.98	337.714	-3166.99	-534.159	-493.389	-1933.47			437.148	236.1	3314.49	1724.31	4259.82	417.77	9830.04	-748.599	131.249
PF3D7_0903500	nucleoporin NUP138, putative	PFI0170we1s1.111	PFI0170we1s1.111		1370.15	39.0971	-3786.57			2299.73	112.372	2718.08	-862.585	-822.502	-131.813	-878.525	-544.912			-991.713	37.5476	3555.94	2648.15	3783.83	-250.843	9756.74	-279.474	4774.38
PF3D7_0726600	conserved Plasmodium protein, unknown function	PF07_0108.1o2.260	PF07_0108.1o2.260		676.898	1220.22	-131.873			350.563	1733.51	1956.84	390.687	345.528	175.117	-668.505	2842.95			-583.571	-21.2431	3786.75	382.553	8228.41	351.479	9702.41	467.53	2518.99
PF3D7_0315400	conserved Plasmodium protein, unknown function	PFC0670c.1o1.235	PFC0670c.1o1.235		343.268	1133.15	-4111.08			1243.7	1148.65	1245.94	891.716	-1247.29	584.954	-1038.37	740.536			-852.833	170.995	1760.83	555.422	3049.95	1481.69	9681.46	1241.56	1622.96
PF3D7_1321100	conserved Plasmodium protein, unknown function	MAL13P1.114e3s1.47	MAL13P1.114e3s1.47		-407.95	82.489	-1088.42			837.158	-622.828	1831.04	1416.75	-1516.78	426.9	705.929	-1153.77			-277.41	-10.0342	4277.69	310.639	5040.29	-329.978	8917.38	12.8456	2277.77
PF3D7_1448500	conserved Plasmodium protein, unknown function	PF14_0463.59	PF14_0463.59		1859.82	425.657	-799.417			393.396	699.032	1313.17	-814.642	2308.62	684.207	-482.567	-122.971			881.671	268.026	4341.23	-100.23	6038.02	193.298	8312.98	514.062	1432.5
PF3D7_0304600	circumsporozoite (CS) protein	PFC0210c.177	PFC0210c.177		-137.799	157.66	2939.85			10473.7	17154.8	21557.8	6067.12	6507.03	13254.9	3521.32	5850.54			355.925	5083.1	6507.14	10464.6	15675.4	1888.71	7767.67	2420.79	12066.6
PF3D7_1420700	surface protein P113	PF14_0201.55	PF14_0201.55		1364.86	321.802	579.043			-456.301	126.823	1685.19	244.561	-356.341	-43.8802	-415.979	1.43834			516.302	443.035	3206.21	289.782	3101.6	119.292	6990.71	5.75832	2467.14
PF3D7_0707700	E3 ubiquitin-protein ligase, putative	PF07_0026.1o1.152	PF07_0026.1o1.152		943.467	40.6053	1023.92			-399.47	1140.49	87.6839	552.078	-1852.92	-833.676	-457.48	685.105			929.924	537.064	3148.54	1869.36	9278.64	513.643	6901.6	644.198	467.844
PF3D7_1417200	NOT family protein, putative	PF14_0170e1s4.67	PF14_0170e1s4.67		13.5692	298.696	-181.872			-294.653	602.784	519.212	-281.065	383.085	-198.145	-966.617	-902.588			-265.253	792.762	1076.25	386.333	2554.97	-810.654	6023.41	319.714	115.654
PF3D7_0615800	conserved oligomeric Golgi complex subunit 4, putative	PFF0765c_2o3.277	PFF0765c_2o3.277		-600.844	1900.42	1404.64			1043.5	534.188	3396.29	1290.9	4408.27	1026.38	-92.8744	943.05			-710.523	582.211	3019.58	658.748	18090.9	1631.42	5868.42	-320.769	3031.66
PF3D7_0407800	conserved Plasmodium protein, unknown function	PFD0385we1s2.154	PFD0385we1s2.154		265.999	1336.46	890.975			384.82	302.912	1566.87	958.073	1523.44	-321.563	1201.51	-1052.09			-241.329	172.012	1884.89	505.138	3694.61	1107.66	5504.83	25.598	1044.36
PF3D7_1221900	conserved Plasmodium membrane protein, unknown function	PFL1055c.1o1.172	PFL1055c.1o1.172		-726.989	992.719	-3395.73			1071.36	864.54	1244.15	1153.52	-381.836	636.014	25.4921	-174.815			-430.358	434.465	828.974	70.7212	3189.49	664.344	5475.91	153.027	2347.56
PF3D7_0113200	Plasmodium exported protein, unknown function	PFA0630c.2o2.169	PFA0630c.2o2.169		177.062	1119.49	-2240.83			-118.727	-174.365	898.188	793.176	-188.553	194.674	-561.992	-960.332			-549.266	380.114	2582.27	-795.157	8512.86	-524.063	5126.35	-555.952	2125.8
PF3D7_0110500	bromodomain protein, putative	PFA0510we1s2.242	PFA0510we1s2.242		-512.261	1814.86	-639.81			-751.865	585.108	2347.76	-136.37	900.206	717.255	-545.967	-881.724			956.511	216.195	2855.5	-779.628	14358.9	527.744	4169.29	256.622	2688.05
PF3D7_0912500	SAP domain-containing protein, putative	PFI0610w_2o7.238	PFI0610w_2o7.238		467.407	973.951	1404.85			-2049.28	10257.6	831.834	-1626.51	-1424.41	2952.85	-1842.86	-824.277			663.794	1280.41	186.107	-1795.38	686.531	1549.52	4137.3	-695.72	3441.52
PF3D7_1008100	zinc finger protein, putative	PF10_0079-s1.234	PF10_0079-s1.234		1470.08	680.865	-761.622			846.398	1161.14	382.392	-352.455	-690.497	838.939	-135.49	1387.6			-317.803	-304.18	1317.81	628.594	-2164.83	1788.13	3737.14	1793.53	3143.19
PF3D7_0420700	erythrocyte membrane protein 1, PfEMP1	PFD0995ce2s1.194	PFD0995ce2s1.194		1446.14	-340.302	2322.87			618.569	198.166	232.901	75.1597	3494.68	-1143.06	-65.4157	1079.59			52.0612	-366.423	751.4	3766.51	1141.64	-1318.5	3700.91	-180.483	162.065
PF3D7_0935600	gametocytogenesis-implicated protein	PFI1720w.1o2.273	PFI1720w.1o2.273		-839.056	5151.27	3525.57			-529.215	1362.03	6873.95	-99.9327	-773.7	959.32	2694.11	2054.24			2890.29	610.316	-3268.39	2348.68	2650.78	6987.25	3616.87	-3677.22	2175.68
PF3D7_0818900	heat shock protein 70	PF08_0054.173	PF08_0054.173		-688.968	924.198	61.1441			1227.89	1365.14	1592.51	172.55	-864.379	1279.3	-140.259	-727.882			-731.978	391.196	1490.41	223.735	2043.3	1646.71	3478.2	131.028	1471.09
PF3D7_0716300	conserved protein, unknown function	MAL7P1.77e1s1.271	MAL7P1.77e1s1.271		-18.8187	1321.25	226.968			-39.3303	980.362	1211.68	-1843.47	-1209.92	334.099	-574.227	-440.714			336.914	682.448	3916.5	291.513	10160.5	1209.65	3455.98	32.0538	2171.66
PF3D7_1125800	kelch domain-containing protein, putative	PF11_0268_1o4.187	PF11_0268_1o4.187		4494.07	1631.28	4357.35			-699.306	1119.59	3991.03	-1950.43	135.822	2785	-3049	386.575			1409.24	-118.013	315.48	2312.75	3482.99	3901.01	3400.49	-2494.82	2344.3
#N/A	liver specific protein 2, putative LISP2	MAL4P1.51_seg2.295	MAL4P1.51_seg2.295		-600.091	1965.68	-2134.16			941.729	-79.986	4742.76	302.625	3334.45	-240.737	-434.85	1249.11			-390.959	160.469	3731.7	-281.14	17847.6	1646.29	3130.23	64.2079	-220.891
PF3D7_1136200	conserved Plasmodium protein, unknown function	PF11_0373_5o5.279	PF11_0373_5o5.279		321.59	4136.22	1258.97			-32.176	25548.7	1496.04	-222.911	-1164.73	-1141.38	-322.842	-545.006			-1536.3	-76.5161	265.461	-834.321	-129.6	495.888	2955.78	676.974	1605.2
PF3D7_0800300	erythrocyte membrane protein 1, PfEMP1	PF08_0140e2s1.209	PF08_0140e2s1.209		-191.349	-10.8908	2877.97			1089.95	-2662.36	1672.6	-698.634	1108.83	2808.53	1537.85	-1440.32			227.59	259.259	-350.877	2372.77	6105.08	-746.293	2792.64	995.606	1396.53
PF3D7_0830600	Plasmodium exported protein (PHISTc), unknown function	MAL8P1.4.2o2.43	MAL8P1.4.2o2.43		1881.66	-131.384	1230.52			1316.34	14.8566	1570.82	128.689	982.115	594.624	-160.366	143.982			79.3313	974.245	-619.132	424.22	5534.26	877.482	2515.24	912.705	743.131
PF3D7_1201500	XPA binding protein 1, putative	PFL0075w.1o1.189	PFL0075w.1o1.189		138.514	512.117	1217.39			-1036.72	776.269	290.794	111.631	2112.06	468.047	-1504.23	786.695			-801.11	-880.083	-381.472	5029.23	2359.91	-113.671	2503.54	-1143.08	1641.09
PF3D7_1445600	RNA-binding protein, putative	PF14_0433-e4.223	PF14_0433-e4.223		-1265.28	1545.74	311.546			-128.852	-1225.9	1001.39	-15.2362	-1198.11	1741.46	9.97483	-1161.95			-707.256	-657.756	134.276	-132.497	5742.5	672.226	2362.38	360.515	1615.32
PF3D7_1106300	exonuclease, putative	PF11_0074_2o6.217	PF11_0074_2o6.217		-49.8974	1883.2	-404.534			103.671	200.034	918.19	-411.545	262.356	301.372	139.546	-122.887			-178.067	698.134	-1282.87	1142.74	4498.93	936.914	2223.53	36.6826	216.976
PF3D7_1471100	exported protein 2	PF14_0678e3s1.62	PF14_0678e3s1.62		-107.846	431.355	832.57			144.718	421.265	652.217	-761.976	608.501	1514.11	-1430.72	566.816			-290.344	16.018	673.805	-842.314	1872.51	838.123	2145.76	-208.257	1127.5
PF3D7_0823300	histone acetyltransferase GCN5	PF08_0034e1s2.256	PF08_0034e1s2.256		-349.447	2208	1731.05			-87.2633	-1014.07	341.09	-847.705	889.317	297.62	-973.817	-78.7357			-1287.16	658.406	2778.07	-382.211	4906.54	1461.41	2107.16	256.507	1195.44
PF3D7_0206800	merozoite surface protein 2	PFB0300c.166	PFB0300c.166		-1527.97	541.518	-2107.62			660.532	-143.861	2139.46	1737.96	-1113.59	592.036	-925.246	3244.41			-234.189	529.539	1897.85	1617.01	3980.63	-681.012	1643.12	567.403	-65.6548
PF3D7_0629300	phospholipase, putative	PFF1420w.1o1.245	PFF1420w.1o1.245		-637.31	1649.27	4519.78			1643.68	2408.86	621.135	-153.143	227.284	318.322	-426.649	191.708			-218.516	512.008	1016.78	-589.997	-900.922	247.168	1591.23	2066.15	2039.91
PF3D7_1410400	rhoptry-associated protein 1	PF14_0102e1s1.79	PF14_0102e1s1.79		2458.86	2386.04	16751			460.014	-1256.08	32.9221	-619.784	1642.56	177.449	-4492.13	52.2917			-1090.01	577.436	350.603	-809.225	-2193.38	-645.564	1563.47	667.301	2986.62
PF3D7_0108300	conserved Plasmodium protein, unknown function	PFA0410w-s3.48	PFA0410w-s3.48		701.344	675.95	4395.46			771.928	-300.321	1595.99	535.444	-205.662	47.4476	611.758	2162.05			-1596.52	770.834	933.004	27.1987	1737.57	-50.2899	1561.44	381.19	841.04
PF3D7_1355500	serine/threonine protein phosphatase 5	MAL13P1.274.1o1.101	MAL13P1.274.1o1.101		3636.83	75.1728	1389.54			-828.878	1692.44	447.299	687.516	3849.48	3608.65	-1303.64	386.978			-155.931	2688.28	1110.43	4114.35	-1445.07	2423.67	1539.88	-587.071	1619.13
PF3D7_1368800	DNA repair endonuclease XPF, putative	MAL13P1.346e1s1.38	MAL13P1.346e1s1.38		-639.69	629.253	-185.526			1154.15	700.802	1301.57	-1869.39	-752.19	-611.061	167.227	-2029.51			-120.143	783.779	1345.53	817.22	1587.67	-91.7464	1485.1	702.88	-781.347
PF3D7_0511500	RNA pseudouridylate synthase, putative	PFE0570w-s3.99	PFE0570w-s3.99		1329.14	488.865	1534.52			-966.085	400.193	507.079	-532.358	-1435.15	435.591	-427.825	-589.005			-405.225	402.674	388.948	578.921	1315.08	1745.95	1483.76	558.682	-533.221
PF3D7_0110000	conserved Plasmodium protein, unknown function	PFA0490w.1o1.119	PFA0490w.1o1.119		774.876	32.4714	1161.19			787.573	1810.96	744.352	871.004	-2017.86	-367.996	330.771	550.228			652.176	1942.37	96.7343	1080.5	3434.71	435.443	1295.64	257.331	388.05
PF3D7_0702300	sporozoite threonine and asparagine-rich protein	PF07_0006.2o2.153	PF07_0006.2o2.153		1571.57	586.897	700.587			1154.12	277.529	531.635	1495.01	-617.033	1546.15	-2646.3	-386.743			-9.0265	329.83	-492.786	583.476	-1100.69	1065.73	1264	295.137	800.072
PF3D7_1346000	dynactin subunit 2, putative	MAL13P1.230e1s1.226	MAL13P1.230e1s1.226		77.5756	56.1398	743.779			644.676	390.435	-329.832	-430.091	-931.117	-323.184	-531.869	-75.5497			-1028.68	87.0296	328.208	250.937	3012.55	1291.77	1239.53	1885.57	81.9795
PF3D7_1239700	ATP-dependent zinc metalloprotease FTSH 1	PFL1925w.75	PFL1925w.75		-996.316	2095.61	346.128			1002.36	654.996	674.113	-171.275	396.151	-6.41457	-578.933	380.67			-1151.93	600.396	553.903	294.585	1438.36	-3606.25	1226.27	759.135	320.999
PF3D7_1149000	antigen 332, DBL-like protein	PF11_0506-s4.228	PF11_0506-s4.228		-754.374	893.738	-1751.56			-344.131	5696.79	-1846.13	-1444.2	-1505.41	649.776	-4305.82	-3310.98			281.309	-881.845	265.014	2071.63	5233.73	1720.14	1173.45	238.374	2332.42
PF3D7_1021700	conserved Plasmodium membrane protein, unknown function	PF10_0211e1s2.126	PF10_0211e1s2.126		1446.54	809.532	-135.57			32.1749	221.445	506.813	-288.691	-2087.48	-813.312	-916.314	774.763			-921.11	206.838	110.908	-205.782	-2980.15	-918.892	1114.18	694.354	-1630.08
PF3D7_1419200	thioredoxin-like protein, putative	PF14_0186e1s1.106	PF14_0186e1s1.106		-531.367	-372.852	51.9639			-159.177	1506.7	1580.07	149.347	-1434.01	471.952	591.498	4095.44			-448.9	619.52	944.701	-118.704	132.648	564.297	1105.21	544.722	602.757
PF3D7_1401400	early transcribed membrane protein 14.1	PF14_0016.1o1.121	PF14_0016.1o1.121		-566.908	212.919	-266.993			-332.715	-792.398	1308.81	-322.025	-902.24	-205.694	-207.963	479.229			-1551.41	161.289	-960.51	-603.949	-7587.64	-995.24	1075.56	669.575	-865.796
PF3D7_0402400	Plasmodium exported protein, unknown function	PFD0115c.2o2.86	PFD0115c.2o2.86		-951.22	463.474	1310.85			-343.988	261.437	2555.83	2373.56	-36.3097	-1028.34	-225.564	1397.85			-1554.12	932.757	106.903	1085.43	2319.48	339.9	992.898	359.288	-1103.4
PF3D7_0930300	merozoite surface protein 1	PFI1475w-s2.58	PFI1475w-s2.58		184.856	532.243	12740.3			201.463	-577.269	3097.87	16.2381	-1352.43	-288.536	-969.351	-4057.63			296.669	101.208	1249.65	107.363	-1339.94	361.159	984.848	75.6763	-890.44
PF3D7_1024800	exported protein 3	PF10_0242e2s2.156	PF10_0242e2s2.156		-1590.05	-288.395	1686.83			-795.893	-307.301	403.2	359.77	157.385	594.22	243.649	-481.177			-604.866	510.566	-533.786	995.533	-539.772	-252.399	966.003	-10.9497	626.562
PF3D7_0516400	phosducin-like protein, putative	PFE0820c.1o1.136	PFE0820c.1o1.136		335.705	-1448.91	1374.37			-800.97	-419.7	27.7983	105.573	-574.362	927.86	762.471	53.4009			-318.689	22.5962	-339.394	965.533	606.82	-544.36	950.621	-124.189	477.839
PF3D7_1340600	RNA lariat debranching enzyme, putative	PF13_0222e1s1.216	PF13_0222e1s1.216		1222.19	148.419	287.1			-209.533	349.858	494.512	-166.691	173.541	310.217	-862.467	967.228			-104.892	80.0171	-345.464	-819.772	1993.82	-396.595	917.741	2222.95	-396.754
PF3D7_1300300	erythrocyte membrane protein 1, PfEMP1	PF13_0003-s2.42	PF13_0003-s2.42		1289.51	-842.718	193.331			-1430.06	-1726.27	1780.9	-110.91	-1868.11	406.875	458.413	-1746.17			-870.067	768.794	13.0035	2160.71	6246.28	1035.19	857.95	-790.5	2117.84
PF3D7_1222300	endoplasmin, putative	PFL1070ce1s1.229	PFL1070ce1s1.229		-855.644	444.834	1171.49			419.669	947.829	761.685	-1017.52	-1354.99	309.868	420.516	-28.8192			-1214.55	247.969	1330.82	-285.83	-1067.46	-20.9515	727.704	946.59	770.419
PF3D7_1211900	non-SERCA-type Ca2+ -transporting P-ATPase	PFL0590ce1s1.97	PFL0590ce1s1.97		3841.19	1474.82	-457.646			73.035	790.06	1758.76	-1394.88	-748.657	886.358	-1035.37	-972.566			-1089.49	-807.836	-999.885	2953.2	4809.7	-4977.37	641.521	-622.634	1017.97
#N/A	erythrocyte binding antigen-140 EBA140	MAL13P1.60_seg1.288	MAL13P1.60_seg1.288		1033.72	892.584	984.224			551.809	-23.0177	-49.2781	-145.568	-0.0989553	13.5845	5.44192	411.655			-594.585	777.994	-127.326	725.78	-217.631	1079.71	612.927	3732.06	793.361
PF3D7_1239800	conserved Plasmodium protein, unknown function	PFL1930w-s5.254	PFL1930w-s5.254		-2620.44	1435.31	436.359			454.064	1888.51	1672.51	-1660.68	1258.7	75.0286	-865.267	373.347			-169.783	475.429	167.087	-562.871	2037.88	1708.87	593.148	327.796	690.266
PF3D7_1229300	conserved Plasmodium protein, unknown function	PFL1415w.1o1.109	PFL1415w.1o1.109		49.9061	615.185	516.392			-1165.01	-943.256	940.649	-1915.87	-830.52	-349.078	-473.744	325.716			521.239	765.851	650.193	-3.33045	2029.8	2783.08	588.408	-227.052	90.7821
PF3D7_1476600	Plasmodium exported protein, unknown function	PF14_0736-e2.45	PF14_0736-e2.45		766.817	362.115	2224.35			2714.33	1438.89	581.683	-11.3466	96.3728	578.145	409.614	-114.351			698.046	791.514	195.303	-401.699	-349.83	1063.46	552.966	155.235	-399.889
PF3D7_0632500	erythrocyte membrane protein 1, PfEMP1	PFF1580c_CIDR1.46	PFF1580c_CIDR1.46		-450.876	718.975	-292.719			829.831	-804.757	604.385	210.066	-316.109	505.585	188.555	341.142			-254.835	557.672	625.231	-388.406	-831.412	302.58	550.165	-462.308	-129.761
PF3D7_0207600	serine repeat antigen 5	PFB0340ce2s1.68	PFB0340ce2s1.68		2639.36	2808.32	1608.75			2402.67	773.105	1049.51	173.607	-1747.55	76.9732	-657.582	713.931			-1282.74	501.069	-570.102	770.756	3289.42	787.863	528.428	-256.122	2182.96
PF3D7_0407700	conserved Plasmodium protein, unknown function	PFD0380c.116	PFD0380c.116		-394.517	1395.72	72.7507			-432.46	-217.547	187.802	66.5166	-1350.83	-576.277	544.167	-433.64			-493.639	204.571	21.0643	595.774	-533.727	147.51	512.315	276.392	1301.66
PF3D7_0933100	conserved Plasmodium protein, unknown function	PFI1605w_4o4.220	PFI1605w_4o4.220		1059.88	1226.08	1203.57			-1273.32	1078.16	51.5442	-1314.19	932.083	439.863	-814.713	117.325			-219.276	6.29779	-839.104	147.604	1022.79	475.192	475.172	251.251	551.105
PF3D7_1017100	rhoptry neck protein 12	PF10_0166.1o1.135	PF10_0166.1o1.135		-2216.22	-39.0474	-5089.89			350.162	850.753	307.279	-184.085	-2261.26	565.241	529.818	-2122.79			-316.477	606.027	754.277	-384.428	-919.991	182.675	446.713	460.271	1488.24
PF3D7_1434500	dynein-related AAA-type ATPase, putative	PF14_0326e2s4.54	PF14_0326e2s4.54		162.9	1164.98	566.679			57.1506	-712.787	917.649	-821.321	743.288	730.382	-433.002	-599.487			-459.462	-41.4566	774.905	-1723.48	106.143	61.9671	426.372	280.771	288.539
PF3D7_0407700	conserved Plasmodium protein, unknown function	PFD0380ce2s2.282	PFD0380ce2s2.282		-784.863	1847.29	2233.33			2454.48	1589.19	-441.681	-540.239	-2173.27	-550.944	-1477.28	-122.67			-1091.53	208.916	621.574	2086.46	1252.97	977.66	422.348	2928.81	-1021.01
PF3D7_1149000	antigen 332, DBL-like protein	PF11_0506-s6.44	PF11_0506-s6.44		1086.84	991.794	-940.506			1557.9	-465.54	708.65	-578.1	405.522	-340.849	-811.438	1414.98			378.089	610.318	-106.232	1417.95	4835.65	345.432	399.602	390.006	-7.04523
PF3D7_1041300	erythrocyte membrane protein 1, PfEMP1	PF10_0406_CIDR1.143	PF10_0406_CIDR1.143		1351.64	1220.25	1445.56			-1122.99	-204.092	1841.75	-404.881	946.768	1034.69	-509.977	887.159			-650.45	237.351	265.736	437.329	-1663.5	1139.48	392.937	1028.58	199.517
#N/A	merozoite surface protein 3	PF10_0345.296	PF10_0345.296		-73.7238	1100.69	1521.54			3250.27	1131.41	-178.716	252.842	2130.23	79.2858	-789.77	1826.02			-14.2902	973.735	-139.391	-1569.38	5181.4	763.31	383.014	73.2288	1275.31
PF3D7_0930300	merozoite surface protein 1	PFI1475w-s1.211	PFI1475w-s1.211		-546.989	958.355	749.612			56.4087	392.222	1124.89	-1390.18	-383.841	206.611	462.727	1319.82			-197.521	518.708	280.331	-210.242	3861.87	1222.83	378.235	903.286	426.825
PF3D7_0207000	merozoite surface protein 4	PFB0310c-e1.98	PFB0310c-e1.98		1148.61	283.221	520.474			-518.121	-1422.26	204.26	-819.134	-1350.29	-952.136	333.94	-1084.78			-336.771	508.045	445.635	1025.67	1115.62	-269.618	373.145	479.071	466.041
PF3D7_1002100	EMP1-trafficking protein	PF10_0025.2o2.213	PF10_0025.2o2.213		2386.9	11111.1	-3849.14			2625.99	291.758	588.492	708.035	-173.24	200.249	-3414.14	1246.16			-2261.23	2481.13	208.73	3979.06	3090	-1254.43	355.961	2273.82	730.351
PF3D7_1215900	serpentine receptor, putative	PFL0765w.1o1.212	PFL0765w.1o1.212		597.518	-393.225	38.9081			331.753	-33.4765	1214.8	-709.414	431.067	122.416	-399.97	156.956			-688.827	624.795	69.9752	-753.234	367.599	52.7158	340.579	658.304	-700.77
PF3D7_1423700	conserved Plasmodium protein, unknown function	PF14_0228e1s1.90	PF14_0228e1s1.90		-1220.23	-441.154	312.972			-316.84	-221.584	1026.45	190.259	-904.509	-113.324	-528.457	684.964			217.321	-404.356	91.5244	-782.579	709.948	924.666	332.775	-167.315	-1870.67
PF3D7_0406200	sexual stage-specific protein precursor	PFD0310w.248	PFD0310w.248		214.117	1669.32	268.394			1130.38	286.038	884.49	-1429.12	-380.065	988.957	-46.0126	-242.171			-105.31	592.174	255.418	377.348	2493.88	750.934	322.025	1802.53	2921.28
#N/A	liver specific protein 2, putative LISP2	MAL4P1.51_seg3.298	MAL4P1.51_seg3.298		-889.83	1719.97	649.074			967.934	-293.22	747.323	-558.923	567.22	58.9386	-145.994	1743.77			-278.578	142.945	-416.377	884.514	1842.88	1171.64	293.513	2066.56	1388.59
PF3D7_0800200	erythrocyte membrane protein 1, PfEMP1	PF08_0141e2s1.102	PF08_0141e2s1.102		1181.93	1218.19	495.146			-1784.51	-1759.03	792.996	-332.908	-1169.85	1147.92	869.671	-198.521			-629.231	288.767	-920.32	776.368	1178.17	833.503	291.536	-905.526	1073.42
PF3D7_0830300	sporozoite invasion-associated protein 2	PF08_0005.65	PF08_0005.65		-147.846	-529.798	-534.283			-101.395	325.534	533.756	201.17	-703.002	-468.726	102.771	74.6086			-652.321	337.054	-305.445	-185.24	378.581	49.1593	287.849	-25.6478	540.967
PF3D7_1452000	rhoptry neck protein 2	PF14_0495-s1.57	PF14_0495-s1.57		665.992	1681.67	-1140.1			-1003.85	995.709	717.425	-323.12	-380.498	471.018	-419.57	-170.722			37.6248	1445.22	-127.348	-91.3999	2378.69	1057.66	285.897	415.936	-249.839
PF3D7_0823500	inner membrane complex protein 1i, putative	PF08_0033.1o1.93	PF08_0033.1o1.93		-549.867	604.554	-163.59			-635.953	-744.472	1156.73	-414.196	-1839.72	-461.312	259.368	387.889			965.346	34.7358	191.602	-444.887	1043.77	718.722	261.247	218.795	775.874
PF3D7_1334800	MSP7-like protein	MAL13P1.174.1o1.81	MAL13P1.174.1o1.81		-5629.17	124.869	2031.49			666.728	778.065	-594.391	252.416	-212.668	-269.889	-1544.4	-1304.73			-886.838	603.337	-65.6644	482.708	-3871.58	-1008.69	258.288	381.456	-344.691
PF3D7_0627300	E3 ubiquitin-protein ligase RNF5, putative	PFF1325c.1o1.53	PFF1325c.1o1.53		568.271	738.72	-1114.19			1154.67	246.63	1049.39	-1169.34	-766.101	1284.99	-923.541	359.928			-1071.99	260.285	393.894	-680.399	-1871.01	756.732	257.899	897.97	-1174.06
PF3D7_1200600	erythrocyte membrane protein 1, PfEMP1 VAR2CSA	PFL0030c_5.297	PFL0030c_5.297		500.275	1302.27	1493.38			427.421	-521.351	-394.396	27.8522	-2348.31	870.606	217.111	354.855			-482.794	1146.07	784.509	-729.567	2136.89	1407.73	226.469	832.868	3715.16
PF3D7_0206900	merozoite surface protein 5	PFB0305c.1o2.134	PFB0305c.1o2.134		74.29	529.399	520.17			-1990.62	15694.8	1393.89	-176.342	-2180.58	119.573	560.757	463.066			-147.219	1187.91	899.659	4150.38	537.212	1493.06	177.44	260.53	1101.42
PF3D7_1012200	rhoptry associated adhesin	PF10_0119.1o2.185	PF10_0119.1o2.185		2986.21	-208.199	177.143			114.217	-22.8453	1329.89	-810.995	-1192.74	61.0091	18.5553	-105.001			-387.219	217.348	1003.14	-903.004	3422.24	539.879	168.787	272.285	-140.855
PF3D7_0511400	conserved Plasmodium protein, unknown function	PFE0565w.250	PFE0565w.250		1483.64	1763.67	1238.94			453.599	1813.56	-37.0045	-1035.54	1379.36	563.157	657.53	-1115.82			-1450.88	937.215	-298.105	523.949	2199.08	-26.4314	157.566	2128.51	1584.44
PF3D7_0817300	conserved Plasmodium protein, unknown function	PF08_0060e1s3.259	PF08_0060e1s3.259		1125.05	1574.06	1443.18			-819.117	1095.48	1054.74	-858.047	699.553	-435.933	-275.418	-206.326			-117.402	-281.74	-363.979	-10.0065	260.582	825.849	127.002	-109.208	-424.997
PF3D7_0826500	ubiquitin conjugation factor E4 B, putative	PF08_0020e1s2.239	PF08_0020e1s2.239		-336.495	2059.36	1232.14			1476.05	-970.228	586.784	36.7399	365.115	370.147	439.086	650.981			702.228	165.453	47.7531	1056.86	-1945.88	183.936	119.325	-18.9247	2242.19
PF3D7_1002000	Plasmodium exported protein (hyp2), unknown function	PF10_0024.2o2.108	PF10_0024.2o2.108		1330.97	90.7848	106.839			-269.548	577.781	-393.318	362.114	-810.831	492.938	-329.785	-227.438			-939.877	269.03	115.358	-584.849	-1320.93	638.175	98.1225	316.206	-625.982
PF3D7_1001500	early transcribed membrane protein 10.1	PF10_0019.1o1.39	PF10_0019.1o1.39		497.94	606.203	8.26837			660.763	234.371	867.221	309.406	-66.1797	-557.395	-1107.35	-77.7918			653.931	1011.12	-551.105	-984.376	-750.63	898.172	98.0708	-644.187	737.092
PF3D7_0731500	erythrocyte binding antigen-175	MAL7P1.176-s2.117	MAL7P1.176-s2.117		1109.05	252.088	2184.63			-928.369	333.51	-1701.17	-2401.23	-3316.7	-333.845	344.808	-3500.88			-1618.28	-72.327	-1280.92	1255.41	7179.34	-618.679	96.209	-679.817	416.794
PF3D7_0617400	erythrocyte membrane protein 1, PfEMP1	PFF0845c-s3.161	PFF0845c-s3.161		740.517	460.211	423.778			-768.551	7.46287	1192.77	-9.27433	-692.699	-547.214	-251.053	605.615			-749.856	308.887	270.143	-51.039	-2229.97	234.541	93.2249	1200.31	-130.673
PF3D7_0801000	Plasmodium exported protein (PHISTc), unknown function	PF08_0137e2s2.80	PF08_0137e2s2.80		918.968	1403.94	66.1415			-1307.93	-510.034	-782.316	-333.934	237.918	517.325	348.482	734.116			51.5355	372.942	146.928	58.0472	1441.83	884.914	78.943	628.666	644.53
PF3D7_1023100	dynein heavy chain, putative	PF10_0224e1s4.105	PF10_0224e1s4.105		59.5519	-1505.89	622.534			410.884	1563.69	1757.04	-1008.1	-1271.66	-67.9361	-1190.71	268.781			-506.08	205.308	-404.789	-426.173	-4014.49	1171.7	78.3989	-127.534	-490.209
PF3D7_1221000	histone-lysine N-methyltransferase, H3 lysine-4 specific	PFL1010ce1s3.137	PFL1010ce1s3.137		-937.208	824.822	382.977			661.831	790.554	225.928	-682.875	-1523.9	-32.6259	190.286	-813.464			-392.319	348.284	-213.552	631.978	216.468	-1422.04	71.5077	195.016	1245.7
PF3D7_0830300	sporozoite invasion-associated protein 2	PF08_0005.289	PF08_0005.289		236.292	821.569	912.326			-10.4973	618.13	-87.0433	-751.507	530.277	-339.649	-528.975	1222.36			-707.559	272.101	-619.796	279.701	-663.005	1892.62	47.1698	347.184	1104.58
PF3D7_0704300	conserved Plasmodium membrane protein, unknown function	PF07_0016-s1.69	PF07_0016-s1.69		-601.352	495.431	968.002			385.801	-299.754	1298.69	-504.59	-1258.28	-7.53844	-778.583	928.183			67.2709	571.386	381.195	-1123.97	-565.921	287.82	44.0364	412.653	1415.53
PF3D7_1203700	nucleosome assembly protein	PFL0185c.40	PFL0185c.40		607.383	-814.929	-840.25			20.3302	74.1734	559.94	-217.358	-1415.87	295.356	121.701	-112.633			737.478	631.462	-350.642	-1270.7	344.202	652.298	41.9863	-177.486	-655.472
PF3D7_1252100	rhoptry neck protein 3	PFL2505ce8s2.257	PFL2505ce8s2.257		1189.42	1772.68	1269.25			-749.941	-724.774	273.238	-1626.1	-950.19	334.127	-63.5064	206.09			276.03	516.646	52.0384	-557.575	2812.59	-411.937	32.9024	813.553	445.647
PF3D7_1360400	conserved Plasmodium protein, unknown function	PF13_0319.1o1.208	PF13_0319.1o1.208		-1982.79	1599.63	-2310.41			861.483	-693.836	1134	-148.517	-1117.82	-346.328	-27.7082	798.539			-920.094	-232.923	-177.297	1267.92	6369.99	-459.521	16.885	1293.63	2146.01
#N/A	glutamate-rich protein GLURP	PF10_0344_seg1.293	PF10_0344_seg1.293		2189.23	2579.75	1838.91			563.832	1066.78	1919.51	2056.43	-102.221	619.249	-249.175	-5971.8			-804.176	463.895	132.01	775.062	-781.596	622.833	11.8425	285.2	2103.42
PF3D7_1353100	Plasmodium exported protein, unknown function	PF13_0275e2s1.151	PF13_0275e2s1.151		1419.62	-1378.71	352.245			2636.99	588.228	265.521	282.81	-673.491	256.791	-214.599	-63.4689			-490.413	-236.804	-198.015	727.349	2747.8	-305.379	4.59188	244.359	1259.44
PF3D7_1436300	translocon component PTEX150	PF14_0344.118	PF14_0344.118		1650.96	153.163	821.238			-1247.99	-110.419	-497.262	-879.419	-305.235	-1083.29	466.659	731.87			191.61	309.208	77.9771	1581.76	1982.32	623.037	-1.71098	-204.369	691.814
PF3D7_0405400	pre-mRNA-processing-splicing factor 8, putative	PFD0265we2s1.150	PFD0265we2s1.150		416.058	-140.436	944.666			-268.753	-291.083	1112.91	-547.875	-1417.22	845.604	570.512	-533.843			-342.584	823.89	-381.168	-223.932	1089.61	1118.52	-35.2294	562.335	1424.99
PF3D7_1335100	merozoite surface protein 7	PF13_0197.247	PF13_0197.247		-84.5013	-561.689	2457.77			-339.654	880.852	-348.107	-1497.69	-768.195	540.47	-72.3853	490.547			-1476.08	46.878	264.592	30.0601	-139.675	923.268	-36.9471	1947.42	-914.963
PF3D7_1040800	rifin	PF10_0401e2s1.281	PF10_0401e2s1.281		-329.035	3773.65	730.515			-357.963	1257.43	216.709	-109.402	-1491.44	1269.97	-561.676	1061.08			537.083	574.381	-188.061	1256.36	-669.255	571.233	-36.9475	2103.47	202.773
PF3D7_1022000	RNA-binding protein, putative	PF10_0214-e2.184	PF10_0214-e2.184		193.849	146.012	1068.71			-101.937	-1143	235.469	-306.875	-2094.93	-294.398	-1211.11	-3521.94			912.207	-280.35	-364.585	229.271	396.594	279.14	-39.8392	762.638	1560.11
PF3D7_1036400	liver stage antigen 1	PF10_0356-e2s1.125	PF10_0356-e2s1.125		2526.21	-812.795	203.939			-1274.09	382.795	922.064	-15.6638	-606.006	65.5666	-484.493	1118.25			191.87	-382.24	-522.426	-219.192	91.7447	820.48	-41.7241	269.938	-109.425
PF3D7_0220000	liver stage antigen 3	PFB0915we2s2.147	PFB0915we2s2.147		2006.54	149.301	-679.738			-1034.86	-436.559	-130.006	-1341.73	-2256.25	-1010.15	-2436.14	-434.848			-1392.53	111.585	-1403.68	249.574	2286.5	1039.95	-41.8135	-258.225	510.746
PF3D7_1036300	duffy binding-like merozoite surface protein 2	PF10_0355.1o1.261	PF10_0355.1o1.261		-302.695	2896.3	1362.03			-31.6175	-843.561	-371.758	2420.1	327.839	105.02	-164.044	720.571			-594.705	302.685	431.453	251.647	3256.22	383.269	-47.6261	1835.14	-767.857
PF3D7_0102200	ring-infected erythrocyte surface antigen	PFA0110we2s2.175	PFA0110we2s2.175		-356.239	628.795	410.279			-1233.83	1229.04	2849.15	943.007	-34.5525	1037.28	-239.632	-34.5239			354.242	-80.4004	-499.721	-605.503	-834.49	754.925	-57.7611	167.172	1691.62
PF3D7_0827600	conserved Plasmodium protein, unknown function	MAL8P1.18.2o2.246	MAL8P1.18.2o2.246		-331.128	678.273	3316.59			1649.53	811.61	2051.32	-783.017	390.893	151.503	421.551	1311.47			685.924	1891.34	-533.066	703.273	-85.6574	1138.08	-84.2601	1958.26	15.1134
PF3D7_0102500	erythrocyte binding antigen-181	PFA0125ce1s2.191	PFA0125ce1s2.191		1297.36	1047.06	1155.36			-921.949	1260.86	-551.703	1007.98	-1417.81	264.039	270.671	2467.62			-1416.38	-261.34	142.352	319.109	-1266.77	1088.95	-116.017	-308.543	1001.2
PF3D7_1252400	reticulocyte binding protein homologue 3, pseudogene	PFL2520we4s1.274	PFL2520we4s1.274		-362.829	1792.1	988.38			1192.72	788.123	526.182	-3069.15	-2994.53	1308.52	-1028.41	-535.111			1028.62	1597.72	-491.731	986.22	18292.3	2708.32	-124.068	-374.441	2712.29
PF3D7_0933900	conserved Plasmodium protein, unknown function	PFI1640c_4o4.197	PFI1640c_4o4.197		-1090.78	2131.9	1290.82			2356.2	280.985	2069.99	-297.866	1841.68	-859.516	1059.16	645.178			-394.829	445.785	1379.76	-301.42	406.163	1498.34	-166.94	852.825	-1258.22
PF3D7_1001600	exported lipase 2	PF10_0020.2o2.176	PF10_0020.2o2.176		127.432	929.618	803.55			-438.335	208.602	1184.71	253.752	-505.381	31.6121	141.063	215.401			-1746.96	381.163	-47.3067	-678.169	-1098.79	878.612	-167.765	667.343	1065.37
PF3D7_0424800	Plasmodium exported protein (PHISTb), unknown function	PFD1180w.2o2.165	PFD1180w.2o2.165		-614.51	591.856	507.055			-313.286	-541.38	-313.937	-1028.45	-2247.13	350.699	-129.031	-499.778			-534.99	455.204	-637.835	-304.882	1833.29	883.115	-174.963	-268.134	529.318
PF3D7_0808200	plasmepsin X	PF08_0108e1s1.198	PF08_0108e1s1.198		571.674	308.695	-623.417			391.316	265.009	1122.2	-205.602	-832.747	1839.89	-735.597	-385.568			-83.8973	322.022	-1029.09	-1192.66	-2159.44	-507.279	-194.601	1390.64	-1535.11
PF3D7_1252700	Plasmodium exported protein (PHISTb), unknown function	PFL2535w.2o2.236	PFL2535w.2o2.236		922.108	329.158	1221.25			-103.093	857.679	1086.01	225.869	-551.166	316.252	-517.926	276.889			-339.638	1008.37	-181.328	-839.095	-48.6039	1026.67	-199.582	4.23069	439.848
PF3D7_0731600	acyl-CoA synthetase	PF07_0129e1s1.202	PF07_0129e1s1.202		1969.61	1349.93	687.741			-194.477	270.53	1576.51	-729.725	940.81	62.8211	-248.524	771.545			44.5531	681.422	162.598	-279.993	2670.36	363.438	-202.779	223.253	945.315
PF3D7_1442900	protein transport protein SEC7, putative	PF14_0407.275	PF14_0407.275		1071.63	3775.4	1552.63			1287.77	-182.629	-268.131	-2184.19	-495.002	-11.4283	-683.579	-321.584			-414.473	774.37	5.30543	1150.86	1497.02	1813.2	-225.702	509.783	824.183
PF3D7_0900200	rifin	PFI0010ce2s1.159	PFI0010ce2s1.159		-317.378	487.442	850.488			-2293.59	-1156.93	1415.86	-507.932	-1080.62	-113.732	-445.566	1022.02			311.543	506.415	1101.81	-332.677	2232.56	330.184	-227.344	477.585	-87.0441
PF3D7_1462400	conserved Plasmodium protein, unknown function	PF14_0594e1s2.72	PF14_0594e1s2.72		453.549	417.235	328.775			340.865	120.441	368.562	2746.59	-740.84	-257.519	-230.207	1146.11			403.307	425.143	504.757	-276.29	2822.91	477.175	-236.184	-90.8953	2315.85
PF3D7_0110500	bromodomain protein, putative	PFA0510we1s3.163	PFA0510we1s3.163		1356.23	911.039	-834.53			-92.5884	93.6464	1301.73	-361.758	327.033	349.648	-874.217	669.196			-515.554	393.677	476.226	420.052	-429.363	1215.06	-237.907	238.028	-563.777
PF3D7_1002500	conserved protein, unknown function	PF10_0029_1o3.107	PF10_0029_1o3.107		1311.39	1017.91	810.352			-359.698	-145.218	420.76	-332.56	-1387.17	-137.329	-31.4679	1496.16			-984.47	610.156	206.37	663.257	-5484.32	668.361	-249.873	-417.895	-1052.05
PF3D7_1200300	rifin	PFL0015ce2s1.285	PFL0015ce2s1.285		815.464	998.289	1655.19			-113.128	1440.81	445.333	-933.352	-1116.98	15.9512	-1886.78	64.0779			-549.904	1010.19	-827.879	840.591	3465.67	2624.78	-254.168	1016.79	10.8683
PF3D7_0935900	ring-exported protein 1	PFI1735ce2s1.124	PFI1735ce2s1.124		541.028	-633.916	-641.245			-609.992	337.826	1951.69	-1113.49	541.628	-207.848	5.30808	470.152			-497.731	218.47	1964.78	-259.162	-1720.62	986.101	-290.125	-101.772	784.043
PF3D7_0108700	secreted ookinete protein, putative	PFA0430ce1s1.231	PFA0430ce1s1.231		-1289.24	503.516	164.4			549.991	252.788	667.006	-1206.22	-844.368	-499.109	-374.079	-489.369			-828.283	135.971	-950.782	1110.54	-210.981	308.875	-294.675	785.314	995.511
PF3D7_0711700	erythrocyte membrane protein 1, PfEMP1	PF07_0048e2s1.133	PF07_0048e2s1.133		1760.17	-421.945	733.487			-1032.68	-312.343	-54.0032	-419.141	394.896	495.654	784.159	108.284			-517.224	-171.215	-436.771	610.927	-2168.54	-3319	-307.989	-346.619	1496.03
PF3D7_1038400	gametocyte-specific protein	PF10_0374e4s1.283	PF10_0374e4s1.283		724.181	817.785	1162.94			351.633	1235.94	-37.161	-128.068	-189.622	-88.6289	-894.645	-57.7473			-518.151	182.798	431.222	728.273	1396.82	58.6356	-309.154	1673.13	1106.34
PF3D7_1200600	erythrocyte membrane protein 1, PfEMP1 VAR2CSA	PFL0030c_4.294	PFL0030c_4.294		259.01	1677.71	2005.64			-590.564	78.2883	433.503	-975.748	-1737.67	-63.8266	-72.7629	1152.42			180.909	495.557	-252.803	123.949	-20.1836	1547.53	-311.497	520.631	1391.81
PF3D7_0324100	Pfmc-2TM Maurer's cleft two transmembrane protein	PFC1080c.2o2.267	PFC1080c.2o2.267		-160.488	781.904	681.923			799.825	1417.43	-58.5227	-1503.08	-1924.59	-417.185	-569.08	-4073.96			-842.058	219.169	-392.976	-216.64	-1183.01	285.135	-323.73	1640.33	174.319
PF3D7_0815500	conserved Plasmodium protein, unknown function	MAL8P1.84_1o5.83	MAL8P1.84_1o5.83		2341.26	21.51	755.539			-450.645	1018.43	397.889	138.556	-710.34	-373.437	-26.5666	-1125.41			-852.738	746.186	-73.8422	-71.5469	-1843.18	260.628	-330.209	-375.301	480.681
PF3D7_0409300	methyltransferase, putative	PFD0460c.174	PFD0460c.174		2322.81	67.928	-1948.3			-290.393	1206.66	-3254.25	-462.876	-1654.27	4322.95	-6876.31	-1118.99			1370.77	-191.914	-1016.83	-4187.31	3709.24	-254.066	-337.507	-468.859	2210.02
PF3D7_1001300	Plasmodium exported protein (PHISTa), unknown function	PF10_0017.2o2.264	PF10_0017.2o2.264		-381.193	1895.44	966.867			-332.551	-676.223	1624.35	-778.148	-906.05	1432.54	-1137.66	264.51			21.5052	1117.98	423.978	1335.51	-139.277	1761.59	-344.504	1950.19	3166.74
PF3D7_1335300	reticulocyte binding protein 2 homologue b	MAL13P1.176e1s1.157	MAL13P1.176e1s1.157		-999.84	-807.045	1354.98			679.521	514.049	1241.71	657.36	-740.674	555.868	-1572.82	-1451.09			-668.409	633.954	523.029	1150.15	1690.48	-421.723	-357.75	578.783	1655.56
PF3D7_1358500	zinc finger protein, putative	PF13_0313.1o1.130	PF13_0313.1o1.130		-714.359	26.6725	-227.004			1195.71	-1382.88	121.478	-170.404	-474.007	438.272	-477.214	-346.159			-629.405	403.338	413.086	184.629	-13614.1	-10377.7	-396.812	548.008	263.342
PF3D7_1100800	Pfmc-2TM Maurer's cleft two transmembrane protein	PF11_0014.2o2.148	PF11_0014.2o2.148		675.952	784.597	135.159			483.56	656.612	1825.7	117.448	-1059.55	135.225	-701.304	-1039.24			1438.94	474.56	-620.421	451.539	-509.3	963.808	-406.618	-30.4805	188.298
PF3D7_0401900	acyl-CoA synthetase	PFD0085c.1o1.207	PFD0085c.1o1.207		-130.045	1370.53	1865.33			3822.07	66.981	1629.42	-597.778	-1180.91	341.086	173.255	-1151.29			-806.472	-181.349	1130.6	-571.243	123.876	-1899.17	-408.237	534.612	2063.4
PF3D7_1015100	CWC16 domain-containing protein, putative	PF10_0148.1o1.60	PF10_0148.1o1.60		-243.615	-691.261	2497.1			239.002	159.413	2200.44	336.444	-506.977	364.925	164.542	365.683			668.779	621.771	360.313	302.323	-866.743	997.721	-408.466	44.9981	875.539
PF3D7_1129100	parasitophorous vacuolar protein 1	PF11_0302e1s1.131	PF11_0302e1s1.131		-660.125	462.908	1026.35			-1049.45	-533.786	108.334	187.44	492.769	738.947	209.216	-740.817			1119.98	1015.72	97.108	-438.055	1719.61	-347.32	-412.928	381.67	1056.91
PF3D7_0706100	conserved Plasmodium protein, unknown function	MAL7P1.203.265	MAL7P1.203.265		709.791	1618.93	1052.92			923.737	823.779	1175.61	-1409.14	911.909	914.642	398.331	890.735			-55.9695	25.2254	-235.184	704.195	2385.13	-299.505	-415.857	3842.22	331.148
PF3D7_1035900	probable protein, unknown function	PF10_0351.1o1.237	PF10_0351.1o1.237		87.5638	842.804	973.599			6350.83	4012.31	3284.27	1769.54	-1505.65	671.089	-572.597	520.633			3744.53	2317.87	1881.11	207.406	4316.59	2517.28	-418.233	3474.37	16703.4
PF3D7_0713100	Pfmc-2TM Maurer's cleft two transmembrane protein	MAL7P1.58.2o2.230	MAL7P1.58.2o2.230		1149.43	1211.92	298.409			713.078	-1331.67	451.764	793.948	2869.93	433.41	-57.3817	1794.68			332.678	775.795	721.025	869.067	1119.3	-581.794	-421.857	839.391	617.731
PF3D7_1023000	conserved Plasmodium membrane protein, unknown function	PF10_0223.1o1.146	PF10_0223.1o1.146		617.028	94.982	-441.176			36.4157	-314.425	-59.0213	-1025.35	-1482.49	-1267.01	-100.12	-753.314			-243.921	917.059	-86.8114	-149.748	-2215.33	1028.69	-426.063	-97.8018	384.75
PF3D7_1035700	duffy binding-like merozoite surface protein	PF10_0348e1s1.233	PF10_0348e1s1.233		687.596	417.108	-1648.7			-960.447	-113.512	5382.16	-312.184	1648.94	210.812	91.5259	833.796			297.631	490.224	4218.46	423.45	1157.18	49.6112	-428.044	1009.14	958.681
PF3D7_1300300	erythrocyte membrane protein 1, PfEMP1	PF13_0003_CIDR1.196	PF13_0003_CIDR1.196		318.392	184.347	548.932			-828.041	-902.615	1958.59	-950.381	456.326	119.563	148.746	444.793			235.347	893.54	-555.44	-1021.93	173.461	252.45	-435.209	1114.12	1629.9
PF3D7_0702400	small exported membrane protein 1	PF07_0007e1s1.199	PF07_0007e1s1.199		18.0358	1328.21	-202.759			335.032	995.524	-523.951	-2770.17	721.153	120.334	-1729.45	388.541			-496.418	602.098	778.436	137.883	2388.97	485.125	-435.342	61.0309	106.048
PF3D7_1014100	merozoite surface protein MSA180, putative	PF10_0138.252	PF10_0138.252		1707.14	289.125	2285.25			1379.93	668.847	1228.65	202.532	-343.758	867.171	-170.187	741.735			-780.248	581.671	-357.884	-147.417	4362.86	-72.3884	-443.941	976.535	-965.306
PF3D7_0506900	rhomboid protease ROM4	PFE0340c.1o1.88	PFE0340c.1o1.88		-614.772	1124.6	917.49			301.771	1139.32	875.035	-724.204	-2158.2	332.763	-333.643	333.579			-293.7	606.233	-732.753	-547.865	18.4892	-204.361	-446.082	-308.471	548.551
PF3D7_0632800	erythrocyte membrane protein 1, PfEMP1	MAL6P1.1_CIDR2.181	MAL6P1.1_CIDR2.181		-782.762	263.558	754.192			260.252	737.332	-744.814	-514.523	-1483.24	147.278	141.982	-788.67			774.91	488.878	245.577	301.894	1118.38	1280.53	-451.27	-253.026	-21.0764
PF3D7_1102500	Plasmodium exported protein (PHISTb), unknown function	PF11_0037e2s1.127	PF11_0037e2s1.127		92.5494	2092.97	434.435			301.366	1067.24	4743.35	-540.554	-956.994	639.984	325.335	-457.089			-841.103	-299.296	322.928	145.34	2029.67	-333.595	-458.919	556	1288.26
PF3D7_0936300	ring-exported protein 3	PFI1755c.2o2.253	PFI1755c.2o2.253		559.989	94.2948	1382.9			-24.7608	309.352	564.287	-3047.49	-292.923	-475.192	326.971	-3793.75			-577.805	1067.72	-450.642	-112.306	5467.61	1040.58	-469.094	44.8453	-366.28
PF3D7_0819800	conserved Plasmodium protein, unknown function	MAL8P1.60e15s1.139	MAL8P1.60e15s1.139		131.588	-120.653	1229.9			-787.821	574.032	-46.5494	-224.589	1005.09	449.171	-359.441	875.095			-703.782	434.753	-372.556	170.699	-254.124	378.084	-478.003	413.264	-254.744
PF3D7_1033200	early transcribed membrane protein 10.2	PF10_0323e1s1.227	PF10_0323e1s1.227		-1941.06	942.061	1952.06			1145.16	572.335	94.2145	156.619	907.196	33.2409	-448.843	8.8401			83.3467	725.343	-258.87	59.3973	1494.06	78.2822	-488.271	1293.56	1163.07
PF3D7_1100200	erythrocyte membrane protein 1, PfEMP1	PF11_0008e1s3.188	PF11_0008e1s3.188		2438.41	1607.97	-3017.03			-972.227	21.9496	1112.15	441.015	-1773.6	488.124	-376.188	-250.439			-1308.9	354.191	-32.6425	-1056.3	1545.62	250.33	-492.972	44.9011	-435.462
PF3D7_0200100	erythrocyte membrane protein 1, PfEMP1	PFB0010w.243	PFB0010w.243		-4.04604	2220.56	-207.064			-1898.52	122.477	1294.97	-517.142	-702.651	1551.85	-154.491	855.823			-282.654	654.573	-574.36	-509.456	396.626	-224.592	-493.37	-225.346	579.521
PF3D7_1149200	ring-infected erythrocyte surface antigen	PF11_0509-e2s1.179	PF11_0509-e2s1.179		-335.738	202.413	1239.8			-202.127	-938.802	-70.5554	-619.471	-518.768	-237.022	326.375	1526.8			301.21	590.672	-1248.59	-177.65	389.805	26.5811	-493.636	1202.17	595.258
PF3D7_1429500	diphthamide biosynthesis protein 2, putative	PF14_0274.1o1.255	PF14_0274.1o1.255		-102.178	725.524	1512.97			983.592	2561.58	1354.86	-1943.35	-499.306	-744.42	17.3303	340.82			466.619	21.7978	611.495	-134.536	745.663	-98.0203	-520.957	-35.8815	1032.12
PF3D7_0935900	ring-exported protein 1	PFI1735C.85	PFI1735C.85		-1809.45	584.646	2732			340.113	-285.99	580.707	1138.13	-1273.1	815.351	650.689	471.3			-146.798	-145.603	1447.71	936.347	-2532.18	1066.11	-540.893	172.058	-233.071
PF3D7_0831700	heat shock protein 70	MAL7P1.228.2o2.71	MAL7P1.228.2o2.71		-625.722	999.175	-990.2			1601.66	-353.186	490.345	-622.541	132.13	739.748	-676.961	-291.852			419.738	549.841	122.92	-1099.33	1851.69	665.683	-552.576	542.766	-238.203
PF3D7_0302500	cytoadherence linked asexual protein 3.1	PFC0120we1s1.110	PFC0120we1s1.110		263.808	878.245	-1340.53			-1702.15	-931.773	-910.423	-1095.13	-12.5523	54.7862	-315.325	601.671			-33.5543	798.067	619.547	-1012.95	1152.91	144.202	-556.892	71.5198	952.976
PF3D7_1244100	N-alpha-acetyltransferase 15, NatA auxiliary subunit, putative	PFL2120we1s2.170	PFL2120we1s2.170		-529.241	1683.35	1623.86			-755.536	679.268	-391.089	195.53	-1855.7	-615.654	-648.404	-257.61			0.87773	733.271	599.602	1114.24	798.148	1377.26	-560.507	-416.587	4671.88
PF3D7_1036400	liver stage antigen 1	PF10_0356.1o2.284	PF10_0356.1o2.284		411.096	362.711	1063.45			271.397	-503.799	637.06	753.352	-1747.99	538.862	917.692	1382.69			90.5739	959.987	-129.057	1201.68	2863.42	1029.85	-564.271	2481.79	5317.57
PF3D7_0501100	heat shock protein 40, type II	PFE0055ce4s1.66	PFE0055ce4s1.66		844.96	995.25	1387.28			314.223	-1039.85	-32.3096	-109.813	-418.785	-655.242	-454.816	99.0858			-1122.05	14.6185	429.459	-645.344	1875.84	-460.465	-568.216	-6.9941	-2290.66
PF3D7_1036400	liver stage antigen 1	PF10_0356-e2s2.192	PF10_0356-e2s2.192		-681.177	950.474	900.352			-145.481	493.866	381.799	896.554	-276.471	87.923	-575.191	-714.612			131.533	219.026	-314.373	-49.3482	-696.676	2207.94	-577.726	128.661	987.007
PF3D7_0207000	merozoite surface protein 4	PFB0310c.1o2.244	PFB0310c.1o2.244		-670.344	1583	872.869			936.138	1456.14	566.447	555.035	552.057	1024.55	1.0866	-415.191			-467.73	403.08	1056.15	6.93982	272.463	508.445	-585.2	1675.89	1182.4
PF3D7_1133400	apical membrane antigen 1	PF11_0344.76	PF11_0344.76		-138.959	1289.77	693.246			-331.077	-700.379	1699.89	2093	-1160.14	-381.466	-612.777	-1063.23			413.663	170.227	170.423	359.534	2089.29	954.677	-587.29	-50.0145	114.864
PF3D7_0500800	mature parasite-infected erythrocyte surface antigen	PFE0040ce2s1.128	PFE0040ce2s1.128		-1790.2	-225.563	270.943			-188.879	-61.9382	1103.2	-2117.71	-2376.23	-1135.5	170.548	-1236.29			-172.993	145.134	71.7673	-403.626	833.698	341.197	-587.373	222.236	-132.733
PF3D7_0501100	heat shock protein 40, type II	PFE0055ce3s1.168	PFE0055ce3s1.168		1440.93	1626.34	-985.439			202.675	-61.8344	334.173	336.483	-1268.18	-354.695	79.1814	56.5492			-339.21	505.187	200.981	206.447	812.681	-726.402	-587.826	230.643	-1866.26
PF3D7_1200600	erythrocyte membrane protein 1, PfEMP1 VAR2CSA	PFL0030c_1.291	PFL0030c_1.291		690.416	931.879	1635.89			371.662	882.137	789.861	-962.04	-3588.12	1411.57	-681.119	-110.462			189.873	800.415	418.937	-1186.15	2143.61	856.391	-606.071	631.712	1328.06
PF3D7_0905400	high molecular weight rhoptry protein 3	PFI0265ce7s1.201	PFI0265ce7s1.201		42.1249	-578.904	433.54			-774.918	1631.36	3767.68	684.411	-1305.78	2019.63	-1185.12	9250.99			359.089	1418.45	-2428.23	1395.72	-2399.8	2552.65	-611.203	-1628.66	-696.906
PF3D7_1304300	conserved Plasmodium protein, unknown function	MAL13P1.24.1o1.286	MAL13P1.24.1o1.286		560.786	1847.46	2239.92			2161.29	1607.03	23.3273	-1530.27	2974.35	683.298	-1724.07	3203.11			-2304.33	230.526	-171.052	149.193	392.461	803.86	-613.351	2182.53	2594.89
PF3D7_0424100	reticulocyte binding protein homologue 5	PFD1145c.2o2.73	PFD1145c.2o2.73		-368.222	-313.765	-28.9608			-1125.17	-753.878	-360.857	-196.42	-660.728	136.633	-133.2	-386.218			453.339	630.319	178.462	184.985	444.988	105.071	-646.891	-274.568	-1227.84
PF3D7_1477500	Plasmodium exported protein (PHISTb), unknown function	PF14_0746.2o2.155	PF14_0746.2o2.155		1167.06	1096.56	1430.91			808.223	1500.6	243.772	155.316	-394.414	593.704	1465.51	-347.322			461.614	71.2233	-805.521	-293.647	293.065	-446.457	-647.108	4.1358	609.305
PF3D7_1014100	merozoite surface protein MSA180, putative	PF10_0138-s1.37	PF10_0138-s1.37		-237.26	716.02	-129.187			-521.439	1119.4	1032.54	-1561.63	-2067.5	-768.828	-623.956	285.246			604.536	778.158	1609.44	358.237	-3059.57	602.867	-659.239	62.5902	-136.745
PF3D7_0713900	conserved Plasmodium protein, unknown function	PF07_0053.263	PF07_0053.263		2271.96	2217.69	874.782			1987.68	1240.26	1494.67	-1039.09	904.274	150.131	859.106	-855.094			-987.997	-459.762	-662.487	1693.9	3012.34	2641.9	-665.164	290.642	2027.68
PF3D7_0731200	Plasmodium exported protein, unknown function	MAL7P1.173.2o2.82	MAL7P1.173.2o2.82		981.419	31.7893	924.773			-1271.94	1930.39	43.4222	-161.557	-1821.47	-842.659	-370.76	-539.636			-488.253	147.583	-253.579	230.62	3516.2	-95.4171	-678.044	798.724	-685.268
PF3D7_0808600	erythrocyte membrane protein 1, PfEMP1	PF08_0107e2s1.89	PF08_0107e2s1.89		-632.433	519.008	1203.6			422.67	-436.722	230.523	-215.574	-964.888	30.0451	-419.129	716.572			-77.8849	1064.62	633.379	-604.102	157.1	1239.29	-680.109	426.803	-1307.17
PF3D7_0202500	early transcribed membrane protein 2	PFB0120w.1o1.203	PFB0120w.1o1.203		1636.28	1224.32	955.625			103.154	-152.143	-339.47	1127.52	326.483	-586.393	2573.8	-35.8052			-260.431	883.299	-372.998	-204.081	738.811	705.153	-696.554	534.869	603.917
PF3D7_1446700	conserved Plasmodium protein, unknown function	PF14_0444(PF14_0445.1o2).221	PF14_0444(PF14_0445.1o2).221		982.385	1387.92	1633.19			2835.24	842.992	954.657	-438.079	-2311.11	-3.89591	-707.174	806.584			14.0965	248.059	-697.956	-54.5775	4970.81	1777.19	-703.532	477.308	362.779
PF3D7_1420700	surface protein P113	PF14_0201.287	PF14_0201.287		-941.117	-216.358	950.667			29.3036	1993.58	790.658	-104.557	-69.7775	261.759	-645.334	490.496			-938.84	805.404	640.864	-1215.09	-561.547	176.076	-718.611	2685.25	328.991
PF3D7_1462300	GTP-binding protein, putative	PF14_0593e1s1.87	PF14_0593e1s1.87		-224.666	2369.23	621.549			3598.87	266.226	554.228	-291.124	-96.2406	939.41	-1288.32	2389.44			1027.04	-342.023	612.04	842.572	-2815.86	870.574	-723.526	1133.47	-927.847
PF3D7_0617400	erythrocyte membrane protein 1, PfEMP1	PFF0845c-s4.190	PFF0845c-s4.190		663.214	125.995	382.497			-880.283	11386.7	62.9184	-472.163	-632.809	-849.099	907.478	-32.0954			-487.325	449.456	-95.4445	549.608	190.233	942.575	-724.54	987.772	643.297
PF3D7_0709100	Cg1 protein	PF07_0035e1s1.129	PF07_0035e1s1.129		1919.97	482.609	519.033			-1897.11	-78.2028	1804.07	-1849.47	-1612.69	-637.571	-418.71	141.908			386.588	185.867	98.8783	429.607	1203.53	1104.06	-769.153	890.561	2468.69
#N/A	liver specific protein 2, putative LISP2	MAL4P1.51_seg1.292	MAL4P1.51_seg1.292		573.639	1700.04	3611.48			3249.47	534.743	1029.21	-322.957	-2940.88	256.829	-2387.32	-28.6419			-394.061	943.265	-586.992	616.681	-361.972	-193.635	-782.143	395.275	1829.96
PF3D7_0403600	conserved Plasmodium protein, unknown function	PFD0170c.2o2.251	PFD0170c.2o2.251		366.736	239.457	402.471			-528.597	-804.698	931.183	-984.176	11.6962	263.978	548.122	659.565			387.827	821.126	587.71	235.293	-804.839	664.057	-784.242	2521.04	-231.772
PF3D7_1216500	male development gene 1	PFL0795ce1s1.52	PFL0795ce1s1.52		-268.163	-109.571	222.683			490.251	-704.479	1955.57	-1196.07	-5.80099	-56.8197	-80.2249	1187.29			-802.321	313.12	-247.324	-765.597	-2111.72	1020.11	-785.109	92.3342	-585.603
PF3D7_1123400	translation elongation factor EF-1, subunit alpha, putative	PF11_0245-e1.49	PF11_0245-e1.49		358.253	882.506	1042.47			551.125	935.483	-505.2	262.294	746.722	-988.784	366.712	428.528			-756.667	-914.479	-965.384	1.66885	-717.209	-694.081	-837.33	-597.563	-4305.85
PF3D7_0220000	liver stage antigen 3	PFB0915w-e2s2.249	PFB0915w-e2s2.249		2285.71	1236.76	523.616			1506.06	1414.84	3443.72	-2140.12	-3235.31	136.846	-1485.68	-2852.06			100.213	1154.77	-362.758	868.832	4234.29	1293.97	-837.731	898.348	869.738
PF3D7_0501800	chromatin assembly factor 1 subunit A	PFE0090we1s2.241	PFE0090we1s2.241		426.418	1887.63	297.584			-31.3855	742.871	1767.68	223.304	-1111.25	1305.86	-1165.33	2040.94			803.01	252.785	92.094	1744.75	-192.564	1342.05	-838.823	354.425	1098.23
PF3D7_0206900	merozoite surface protein 5	PFB0305c-e1.232	PFB0305c-e1.232		163.101	-798.663	511.875			-269.956	293.839	1559.66	-948.565	-1378.67	174.938	-239.343	1788.25			-577.51	604.711	-83.7061	2236.54	1162.4	831.752	-849.278	1135.95	658.799
PF3D7_0701900	Plasmodium exported protein, unknown function	PF07_0004e2s1.218	PF07_0004e2s1.218		1312.88	47.6413	241.729			24.6048	1821.61	568.43	-2813.68	-1306.62	977.552	-1002.86	128.933			-1092.11	-102.924	-375.655	-36.4575	-3479.08	1293.61	-850.939	445.887	-741.461
PF3D7_0701000	erythrocyte membrane protein 1 (PfEMP1), pseudogene	MAL8P1.209.1o1.269	MAL8P1.209.1o1.269		-961.352	-815.132	1168.61			-1160.38	656.121	934.887	-1183.5	-753.998	-294.276	-973.003	568.939			-685.859	1185.84	110.376	1640.63	-272.825	852.774	-871.729	1830.79	1269.12
PF3D7_0917900	heat shock protein 70	PFI0875w-e2.70	PFI0875w-e2.70		721.86	1597.31	180.412			-318.741	-1015.49	497.586	-532.44	189.21	-1436.21	-1304.12	671.172			-199.028	77.5251	-74.4259	-714.116	-3013.42	5.31841	-872.671	298.293	-36.3913
PF3D7_0511400	conserved Plasmodium protein, unknown function	PFE0565w.1o1.123	PFE0565w.1o1.123		463.794	-6.93018	257.085			191.414	752.34	874.342	-44.8762	-363.028	848.324	-431.679	176.476			-799.859	978.997	-150.292	-453.425	-1516.71	-37.2347	-895.42	-4.52921	1361.16
PF3D7_1473000	conserved Plasmodium protein, unknown function	PF14_0698.1o1.138	PF14_0698.1o1.138		430.309	-223.316	1.06954			-850.764	431.286	343.189	-476.573	-940.182	-727.56	-356.253	-1786.04			-21.5939	142.785	65.7136	247.173	-231.017	339.177	-932.181	-19.6174	833.856
PF3D7_0832300	Plasmodium exported protein (PHISTa-like), unknown function	MAL7P1.224.2o2.205	MAL7P1.224.2o2.205		209.27	117.691	398.576			-374.997	135.08	253.286	296.229	-1199.32	23.6393	-151.172	1496.17			-1375.43	269.288	370.358	160.162	950.859	-492.43	-937.443	-324.902	2023.23
PF3D7_1122900	dynein heavy chain, putative	PF11_0240e2s5.78	PF11_0240e2s5.78		-1847.62	-958.471	151.433			285.827	-422.74	-148.351	-898.9	-1875.77	433.341	69.7148	12.0571			111.629	99.0163	-306.917	353.117	1098.35	-734.992	-978.313	-73.1978	900.322
PF3D7_1036000	merozoite surface protein 11	PF10_0352.1o1.92	PF10_0352.1o1.92		848.408	1961.01	-1152.86			-324.804	1400.32	1201.13	-1178.15	-990.399	-447.618	-649.102	-631.76			-53.2001	-34.3583	-656.052	-449.637	-2949.7	289.543	-1017.5	744.252	-1221.26
PF3D7_1216600	cell traversal protein for ookinetes and sporozoites	PFL0800c.122	PFL0800c.122		1356.96	5.87266	180.434			-254.837	292.842	1460.11	-1186.18	-439.044	471.242	-414.419	-477.527			652.811	764.894	-297.614	-618.072	-2835	352.235	-1024.05	334.11	928.365
PF3D7_1035600	merozoite surface protein	PF10_0347.1o1.182	PF10_0347.1o1.182		-892.023	877.044	-336.593			-310.081	265.882	78.4344	-1481.07	-1053.48	772.268	-1341.21	-160.6			-111.21	11.1369	-1328.2	309.437	898.033	489.653	-1067.92	137.626	600.139
PF3D7_0304000	inner membrane complex protein 1a, putative	PFC0180ce4s1.140	PFC0180ce4s1.140		-19.5858	994.259	1078.03			1370.47	1196.95	2194.13	-496.401	-703.125	684.689	-479.367	-190.469			-1577.89	97.8267	-258.227	808.407	-927.75	1388.84	-1075.37	533.926	1258.9
PF3D7_1036400	liver stage antigen 1	PF10_0356-e1.51	PF10_0356-e1.51		-1574.41	935.296	128.026			844.932	1712.76	4.65918	-822.51	-954.067	535.004	-772.894	-292.358			-476.571	879.257	-729.443	-207.825	3325.42	747.405	-1077	433.518	1055.84
PF3D7_1128100	prefoldin subunit 5, putative	PF11_0292_2o3.113	PF11_0292_2o3.113		-1760.86	-197.655	1162			191.286	975.531	621.538	1640.99	-130.043	-778.589	-360.591	-690.114			391.044	322.559	-378.951	955.832	2627.63	1091.06	-1125.96	292.782	216.809
PF3D7_0936600	gametocyte exported protein 5	PFI1770w.2o2.178	PFI1770w.2o2.178		-1640.32	870.287	1318.77			349.41	1221.42	944.856	-517.076	-211.656	84.8423	1434.47	299.609			-775.222	574.546	-0.30623	-309.965	900.263	443.534	-1143.61	915.282	-1486.22
PF3D7_1352800	vacuolar fusion protein MON1, putative	PF13_0274_1o3.145	PF13_0274_1o3.145		-13.1558	734.925	-69.2841			-557.166	407.408	440.992	-673.914	-1701.79	183.777	288.132	-229.334			-13.1909	336.653	580.475	-658.658	1752.22	1243.6	-1168.1	368.065	-64.2665
PF3D7_0501200	parasite-infected erythrocyte surface protein	PFE0060w-e2.193	PFE0060w-e2.193		148.43	899.469	505.885			-455.424	-8.26097	183.925	-259.781	153.833	68.3888	798.709	1009.61			-289.898	-408.683	-784.829	-255.438	1133.73	296.9	-1179.58	12.3043	1142.54
PF3D7_1121100	conserved protein, unknown function	PF11_0218_4o4.77	PF11_0218_4o4.77		609.679	-29.1033	469.419			-143.718	-178.251	-799.141	-705.595	255.007	380.649	124.457	374.048			557.821	885.131	848.587	-28.7705	937.195	176.03	-1253.49	458.663	-404.01
PF3D7_1328300	conserved protein, unknown function	PF13_0154_1o3.112	PF13_0154_1o3.112		70.4684	329.029	-407.182			-4702.72	590.933	789.94	-1750.96	-2801.9	-1723.15	-1038.27	-537.422			39.0494	523.234	-1076.12	1855.49	3124.17	290.102	-1352.56	-1143.8	2539.07
PF3D7_1020200	conserved Plasmodium protein, unknown function	PF10_0195e3s1.186	PF10_0195e3s1.186		-115.967	-141.794	-173.793			-577.818	304.068	1679.25	243.794	249.13	795.021	-847.362	1373.38			-222.736	671.936	-28.0348	-313.435	1084	747.318	-1359.27	325.664	4277.29
PF3D7_0702300	sporozoite threonine and asparagine-rich protein	PF07_0006-e2.272	PF07_0006-e2.272		71.2232	2298.82	2063.83			-34.2694	232.642	62.6109	-1891.86	-1353.17	624.838	-673.896	-1186.88			-591.072	1281.86	-260.341	-965.822	1506.07	1894.61	-1364.69	748.687	1148.03
PF3D7_1028700	merozoite TRAP-like protein	PF10_0281.1o1.56	PF10_0281.1o1.56		391.389	-32.1689	-630.445			-377.768	-805.405	906.736	2583.59	-447.608	-1296.42	-772.626	783.979			577.153	-685.454	-509.327	-462.298	-597.18	814.894	-1375.4	-25.5856	541.201
PF3D7_0207800	serine repeat antigen 3	PFB0350c_2o4.262	PFB0350c_2o4.262		5172.61	2726.04	8376.52			-2316.91	1006.1	676.053	-1901.56	534.6	-1142.09	-305.64	2158.58			-843.18	1414.77	-1284.54	1811.74	3127.86	610.74	-1451.13	-91.483	-1992.57
PF3D7_1335300	reticulocyte binding protein 2 homologue b	MAL13P1.176e1s2.204	MAL13P1.176e1s2.204		5165.98	4561.91	-3.45442			506.068	3759	1657.03	-668.797	2779.15	2171.74	-3025.13	-1089.66			4479.05	1901.16	-6596.06	-4059.27	3542.01	6213.38	-1481.16	-7650.87	825.809
PF3D7_0207700	serine repeat antigen 4	PFB0345c_2o4.41	PFB0345c_2o4.41		1233.55	393.774	-730.36			-1741.13	-463.531	1919.31	-583.758	-264.938	1270.07	278.567	1426.28			240.897	-523.209	-2311.61	1080.1	-13.2444	-217.691	-1535.09	-1110.86	2401.03
#N/A	early transcribed membrane protein 5 ETRAMP5	PFE1590w.290	PFE1590w.290		-528.416	1524.54	990.368			674.204	-106.539	1332.24	-679.572	-2716.31	-231.255	-447.275	-40.6689			-393.404	482.876	1355.23	195.036	671.63	920.184	-1628.66	466.891	647.268
PF3D7_0423700	early transcribed membrane protein 4	PFD1120c.1o1.149	PFD1120c.1o1.149		2002.34	-945.617	266.277			-281.852	775.06	450.58	-891.149	-1243.8	119.566	-233.16	432.055			151.57	340.325	-342.797	-420.463	6075.06	973.977	-1732.93	-203.474	-231.868
PF3D7_1205500	zinc finger protein, putative	PFL0275w.276	PFL0275w.276		2304.39	4289.52	-677.356			297.366	852.532	-599.159	-1290.9	-1216.94	-616.204	-995.129	-374.091			-753.089	565.82	543.107	180.393	1774.74	1632.95	-1825.22	481.842	-386.518
PF3D7_0220000	liver stage antigen 3	PFB0915w-e2s1.61	PFB0915w-e2s1.61		1346.23	28.2171	102.278			1661.97	-53.121	3534.04	-797.643	-790.044	-426.323	-1856.71	36.4571			-1930.85	110.638	-1715.13	14587.1	8381.67	1252	-1833.39	-393.855	49.6415
PF3D7_1452000	rhoptry neck protein 2	PF14_0495-s2.206	PF14_0495-s2.206		-138.315	376.394	566.638			707.688	-860.247	615.44	-563.099	-578.791	-240.458	-307.854	706.025			-729.316	468.601	-178.162	-365.346	2381.16	716.129	-1987.32	282.683	361.993
PF3D7_1302000	EMP1-trafficking protein	PF13_0076.2o2.240	PF13_0076.2o2.240		141.559	1046.96	528.517			-1574.62	-550.754	581.454	282.556	-1101.13	982.124	-295.415	1041.03			876.753	849.551	-46.914	-213.153	2388.09	-365.728	-2368.87	-411.779	-224.117
PF3D7_0530100	SNARE protein, putative	PFE1505w.2o2.270	PFE1505w.2o2.270		592.589	-614.165	3273.44			450.752	5818.32	1032.15	1056.95	918.053	1671.03	816.246	3258.97			-1254.99	13.5663	-918.724	1685.32	-418.5	701.532	-2848.78	1285.69	717.406
PF3D7_0223300	erythrocyte membrane protein 1 (PfEMP1), exon 2	PFB1045w.162	PFB1045w.162		-775.019	-207.84	-3666.17			-1423.66	-270.469	937.144	118.301	-4212.22	-6772.87	-3379.21	-2363.43			-188.149	551.855	5069.37	197.147	595.241	-1430.48	-7581.37	-2200.44	-11805.2
