# Supplementary material for: Correlative humoral and cellular immunity to genetically attenuated malaria parasites in humans
Source: iScience. 2025 May 5;28(6):112589. doi: 10.1016/j.isci.2025.112589 (PMC12145804; doi:10.1016/j.isci.2025.112589)
Supplement: Table S6. Antigens with high seroprevalence upon GA2-MBs, related to Figure 1G — Fold change MFI across time points (I, II, and III) compared to (B) MFI values [file mmc3.xlsx]

## Sheet: Table_S6, related to Figure 1G
Table S6: Antigens with high seroprevalence upon GA2-MB, related to Figure 1G. Fold change MFI across timepoints (I, II, III) compared to (B) MFI values.
	description	Unique_ID	Gene_ID	donor_id	timepoint	Immunization	Protection	MFI Fold Change
1	VPS13 domain-containing protein, putative	MAL13P1.234-e1s1.200	PF3D7_1346400	D009	B	GA2	yes	1
2	VPS13 domain-containing protein, putative	MAL13P1.234-e1s1.200	PF3D7_1346400	D009	I	GA2	yes	0.907007
3	VPS13 domain-containing protein, putative	MAL13P1.234-e1s1.200	PF3D7_1346400	D009	II	GA2	yes	1.26328
4	VPS13 domain-containing protein, putative	MAL13P1.234-e1s1.200	PF3D7_1346400	D009	III	GA2	yes	0.538808
5	VPS13 domain-containing protein, putative	MAL13P1.234-e1s1.200	PF3D7_1346400	D001	B	GA1	no	1
6	VPS13 domain-containing protein, putative	MAL13P1.234-e1s1.200	PF3D7_1346400	D001	I	GA1	no	0.662489
7	VPS13 domain-containing protein, putative	MAL13P1.234-e1s1.200	PF3D7_1346400	D001	II	GA1	no	0.823725
8	VPS13 domain-containing protein, putative	MAL13P1.234-e1s1.200	PF3D7_1346400	D001	III	GA1	no	1.11465
9	VPS13 domain-containing protein, putative	MAL13P1.234-e1s1.200	PF3D7_1346400	D010	B	GA2	yes	1
10	VPS13 domain-containing protein, putative	MAL13P1.234-e1s1.200	PF3D7_1346400	D010	I	GA2	yes	1.20686
11	VPS13 domain-containing protein, putative	MAL13P1.234-e1s1.200	PF3D7_1346400	D010	II	GA2	yes	0.978132
12	VPS13 domain-containing protein, putative	MAL13P1.234-e1s1.200	PF3D7_1346400	D010	III	GA2	yes	1.72503
13	VPS13 domain-containing protein, putative	MAL13P1.234-e1s1.200	PF3D7_1346400	D002	B	GA1	no	1
14	VPS13 domain-containing protein, putative	MAL13P1.234-e1s1.200	PF3D7_1346400	D002	I	GA1	no	0.941977
15	VPS13 domain-containing protein, putative	MAL13P1.234-e1s1.200	PF3D7_1346400	D002	II	GA1	no	0.85403
16	VPS13 domain-containing protein, putative	MAL13P1.234-e1s1.200	PF3D7_1346400	D002	III	GA1	no	1.10698
17	VPS13 domain-containing protein, putative	MAL13P1.234-e1s1.200	PF3D7_1346400	D011	B	GA2	yes	1
18	VPS13 domain-containing protein, putative	MAL13P1.234-e1s1.200	PF3D7_1346400	D011	I	GA2	yes	0.774936
19	VPS13 domain-containing protein, putative	MAL13P1.234-e1s1.200	PF3D7_1346400	D011	II	GA2	yes	4.80357
20	VPS13 domain-containing protein, putative	MAL13P1.234-e1s1.200	PF3D7_1346400	D011	III	GA2	yes	6.50341
21	VPS13 domain-containing protein, putative	MAL13P1.234-e1s1.200	PF3D7_1346400	D012	B	GA2	yes	1
22	VPS13 domain-containing protein, putative	MAL13P1.234-e1s1.200	PF3D7_1346400	D012	I	GA2	yes	1.66594
23	VPS13 domain-containing protein, putative	MAL13P1.234-e1s1.200	PF3D7_1346400	D012	II	GA2	yes	1.54014
24	VPS13 domain-containing protein, putative	MAL13P1.234-e1s1.200	PF3D7_1346400	D012	III	GA2	yes	1.12972
25	VPS13 domain-containing protein, putative	MAL13P1.234-e1s1.200	PF3D7_1346400	D003	B	GA1	no	1
26	VPS13 domain-containing protein, putative	MAL13P1.234-e1s1.200	PF3D7_1346400	D003	I	GA1	no	3.13435
27	VPS13 domain-containing protein, putative	MAL13P1.234-e1s1.200	PF3D7_1346400	D003	II	GA1	no	5.70192
28	VPS13 domain-containing protein, putative	MAL13P1.234-e1s1.200	PF3D7_1346400	D003	III	GA1	no	6.37995
29	VPS13 domain-containing protein, putative	MAL13P1.234-e1s1.200	PF3D7_1346400	D013	B	GA2	yes	1
30	VPS13 domain-containing protein, putative	MAL13P1.234-e1s1.200	PF3D7_1346400	D013	I	GA2	yes	0.632411
31	VPS13 domain-containing protein, putative	MAL13P1.234-e1s1.200	PF3D7_1346400	D013	II	GA2	yes	6.11431
32	VPS13 domain-containing protein, putative	MAL13P1.234-e1s1.200	PF3D7_1346400	D013	III	GA2	yes	11.7483
33	VPS13 domain-containing protein, putative	MAL13P1.234-e1s1.200	PF3D7_1346400	D014	B	GA2	yes	1
34	VPS13 domain-containing protein, putative	MAL13P1.234-e1s1.200	PF3D7_1346400	D014	I	GA2	yes	0.656491
35	VPS13 domain-containing protein, putative	MAL13P1.234-e1s1.200	PF3D7_1346400	D014	II	GA2	yes	0.95478
36	VPS13 domain-containing protein, putative	MAL13P1.234-e1s1.200	PF3D7_1346400	D014	III	GA2	yes	1.34321
37	VPS13 domain-containing protein, putative	MAL13P1.234-e1s1.200	PF3D7_1346400	D004	B	GA1	no	1
38	VPS13 domain-containing protein, putative	MAL13P1.234-e1s1.200	PF3D7_1346400	D004	I	GA1	no	1.14149
39	VPS13 domain-containing protein, putative	MAL13P1.234-e1s1.200	PF3D7_1346400	D004	II	GA1	no	1.9413
40	VPS13 domain-containing protein, putative	MAL13P1.234-e1s1.200	PF3D7_1346400	D004	III	GA1	no	0.1
41	VPS13 domain-containing protein, putative	MAL13P1.234-e1s1.200	PF3D7_1346400	D015	B	GA2	no	1
42	VPS13 domain-containing protein, putative	MAL13P1.234-e1s1.200	PF3D7_1346400	D015	I	GA2	no	1.22256
43	VPS13 domain-containing protein, putative	MAL13P1.234-e1s1.200	PF3D7_1346400	D015	II	GA2	no	3.2681
44	VPS13 domain-containing protein, putative	MAL13P1.234-e1s1.200	PF3D7_1346400	D015	III	GA2	no	8.85092
45	VPS13 domain-containing protein, putative	MAL13P1.234-e1s1.200	PF3D7_1346400	D005	B	GA1	yes	1
46	VPS13 domain-containing protein, putative	MAL13P1.234-e1s1.200	PF3D7_1346400	D005	I	GA1	yes	2.54192
47	VPS13 domain-containing protein, putative	MAL13P1.234-e1s1.200	PF3D7_1346400	D005	II	GA1	yes	2.42701
48	VPS13 domain-containing protein, putative	MAL13P1.234-e1s1.200	PF3D7_1346400	D005	III	GA1	yes	2.34576
49	VPS13 domain-containing protein, putative	MAL13P1.234-e1s1.200	PF3D7_1346400	D006	B	GA1	no	1
50	VPS13 domain-containing protein, putative	MAL13P1.234-e1s1.200	PF3D7_1346400	D006	I	GA1	no	0.70619
51	VPS13 domain-containing protein, putative	MAL13P1.234-e1s1.200	PF3D7_1346400	D006	II	GA1	no	1.38181
52	VPS13 domain-containing protein, putative	MAL13P1.234-e1s1.200	PF3D7_1346400	D006	III	GA1	no	1.06586
53	VPS13 domain-containing protein, putative	MAL13P1.234-e1s1.200	PF3D7_1346400	D016	B	GA2	yes	1
54	VPS13 domain-containing protein, putative	MAL13P1.234-e1s1.200	PF3D7_1346400	D016	I	GA2	yes	0.439696
55	VPS13 domain-containing protein, putative	MAL13P1.234-e1s1.200	PF3D7_1346400	D016	II	GA2	yes	1.27997
56	VPS13 domain-containing protein, putative	MAL13P1.234-e1s1.200	PF3D7_1346400	D016	III	GA2	yes	1.90565
57	VPS13 domain-containing protein, putative	MAL13P1.234-e1s1.200	PF3D7_1346400	D007	B	GA1	no	1
58	VPS13 domain-containing protein, putative	MAL13P1.234-e1s1.200	PF3D7_1346400	D007	I	GA1	no	2.36614
59	VPS13 domain-containing protein, putative	MAL13P1.234-e1s1.200	PF3D7_1346400	D007	II	GA1	no	1.98732
60	VPS13 domain-containing protein, putative	MAL13P1.234-e1s1.200	PF3D7_1346400	D007	III	GA1	no	0.299697
61	VPS13 domain-containing protein, putative	MAL13P1.234-e1s1.200	PF3D7_1346400	D008	B	GA1	no	1
62	VPS13 domain-containing protein, putative	MAL13P1.234-e1s1.200	PF3D7_1346400	D008	I	GA1	no	1.31102
63	VPS13 domain-containing protein, putative	MAL13P1.234-e1s1.200	PF3D7_1346400	D008	II	GA1	no	1.2822
64	VPS13 domain-containing protein, putative	MAL13P1.234-e1s1.200	PF3D7_1346400	D008	III	GA1	no	1.56138
65	VPS13 domain-containing protein, putative	MAL13P1.234-e1s1.200	PF3D7_1346400	D017	B	GA2	yes	1
66	VPS13 domain-containing protein, putative	MAL13P1.234-e1s1.200	PF3D7_1346400	D017	I	GA2	yes	1.16992
67	VPS13 domain-containing protein, putative	MAL13P1.234-e1s1.200	PF3D7_1346400	D017	II	GA2	yes	2.45896
68	VPS13 domain-containing protein, putative	MAL13P1.234-e1s1.200	PF3D7_1346400	D017	III	GA2	yes	4.96602
69	conserved Plasmodium protein, unknown function	PF07_0053.263	PF3D7_0713900	D009	B	GA2	yes	1
70	conserved Plasmodium protein, unknown function	PF07_0053.263	PF3D7_0713900	D009	I	GA2	yes	0.901596
71	conserved Plasmodium protein, unknown function	PF07_0053.263	PF3D7_0713900	D009	II	GA2	yes	1.21018
72	conserved Plasmodium protein, unknown function	PF07_0053.263	PF3D7_0713900	D009	III	GA2	yes	0.604161
73	conserved Plasmodium protein, unknown function	PF07_0053.263	PF3D7_0713900	D001	B	GA1	no	1
74	conserved Plasmodium protein, unknown function	PF07_0053.263	PF3D7_0713900	D001	I	GA1	no	0.989897
75	conserved Plasmodium protein, unknown function	PF07_0053.263	PF3D7_0713900	D001	II	GA1	no	1.03165
76	conserved Plasmodium protein, unknown function	PF07_0053.263	PF3D7_0713900	D001	III	GA1	no	1.11921
77	conserved Plasmodium protein, unknown function	PF07_0053.263	PF3D7_0713900	D010	B	GA2	yes	1
78	conserved Plasmodium protein, unknown function	PF07_0053.263	PF3D7_0713900	D010	I	GA2	yes	0.773643
79	conserved Plasmodium protein, unknown function	PF07_0053.263	PF3D7_0713900	D010	II	GA2	yes	0.847045
80	conserved Plasmodium protein, unknown function	PF07_0053.263	PF3D7_0713900	D010	III	GA2	yes	0.732071
81	conserved Plasmodium protein, unknown function	PF07_0053.263	PF3D7_0713900	D002	B	GA1	no	1
82	conserved Plasmodium protein, unknown function	PF07_0053.263	PF3D7_0713900	D002	I	GA1	no	1.02142
83	conserved Plasmodium protein, unknown function	PF07_0053.263	PF3D7_0713900	D002	II	GA1	no	1.28836
84	conserved Plasmodium protein, unknown function	PF07_0053.263	PF3D7_0713900	D002	III	GA1	no	1.7192
85	conserved Plasmodium protein, unknown function	PF07_0053.263	PF3D7_0713900	D011	B	GA2	yes	1
86	conserved Plasmodium protein, unknown function	PF07_0053.263	PF3D7_0713900	D011	I	GA2	yes	0.667925
87	conserved Plasmodium protein, unknown function	PF07_0053.263	PF3D7_0713900	D011	II	GA2	yes	0.520165
88	conserved Plasmodium protein, unknown function	PF07_0053.263	PF3D7_0713900	D011	III	GA2	yes	0.676394
89	conserved Plasmodium protein, unknown function	PF07_0053.263	PF3D7_0713900	D012	B	GA2	yes	1
90	conserved Plasmodium protein, unknown function	PF07_0053.263	PF3D7_0713900	D012	I	GA2	yes	1.12014
91	conserved Plasmodium protein, unknown function	PF07_0053.263	PF3D7_0713900	D012	II	GA2	yes	1.22385
92	conserved Plasmodium protein, unknown function	PF07_0053.263	PF3D7_0713900	D012	III	GA2	yes	1.35241
93	conserved Plasmodium protein, unknown function	PF07_0053.263	PF3D7_0713900	D003	B	GA1	no	1
94	conserved Plasmodium protein, unknown function	PF07_0053.263	PF3D7_0713900	D003	I	GA1	no	0.659222
95	conserved Plasmodium protein, unknown function	PF07_0053.263	PF3D7_0713900	D003	II	GA1	no	0.725114
96	conserved Plasmodium protein, unknown function	PF07_0053.263	PF3D7_0713900	D003	III	GA1	no	1.01352
97	conserved Plasmodium protein, unknown function	PF07_0053.263	PF3D7_0713900	D013	B	GA2	yes	1
98	conserved Plasmodium protein, unknown function	PF07_0053.263	PF3D7_0713900	D013	I	GA2	yes	0.812197
99	conserved Plasmodium protein, unknown function	PF07_0053.263	PF3D7_0713900	D013	II	GA2	yes	1.06299
100	conserved Plasmodium protein, unknown function	PF07_0053.263	PF3D7_0713900	D013	III	GA2	yes	0.844555
101	conserved Plasmodium protein, unknown function	PF07_0053.263	PF3D7_0713900	D014	B	GA2	yes	1
102	conserved Plasmodium protein, unknown function	PF07_0053.263	PF3D7_0713900	D014	I	GA2	yes	0.907622
103	conserved Plasmodium protein, unknown function	PF07_0053.263	PF3D7_0713900	D014	II	GA2	yes	0.975534
104	conserved Plasmodium protein, unknown function	PF07_0053.263	PF3D7_0713900	D014	III	GA2	yes	1.15763
105	conserved Plasmodium protein, unknown function	PF07_0053.263	PF3D7_0713900	D004	B	GA1	no	1
106	conserved Plasmodium protein, unknown function	PF07_0053.263	PF3D7_0713900	D004	I	GA1	no	1.31149
107	conserved Plasmodium protein, unknown function	PF07_0053.263	PF3D7_0713900	D004	II	GA1	no	1.62447
108	conserved Plasmodium protein, unknown function	PF07_0053.263	PF3D7_0713900	D004	III	GA1	no	0.661822
109	conserved Plasmodium protein, unknown function	PF07_0053.263	PF3D7_0713900	D015	B	GA2	no	1
110	conserved Plasmodium protein, unknown function	PF07_0053.263	PF3D7_0713900	D015	I	GA2	no	1.06088
111	conserved Plasmodium protein, unknown function	PF07_0053.263	PF3D7_0713900	D015	II	GA2	no	1.16451
112	conserved Plasmodium protein, unknown function	PF07_0053.263	PF3D7_0713900	D015	III	GA2	no	0.801219
113	conserved Plasmodium protein, unknown function	PF07_0053.263	PF3D7_0713900	D005	B	GA1	yes	1
114	conserved Plasmodium protein, unknown function	PF07_0053.263	PF3D7_0713900	D005	I	GA1	yes	1.29558
115	conserved Plasmodium protein, unknown function	PF07_0053.263	PF3D7_0713900	D005	II	GA1	yes	1.04194
116	conserved Plasmodium protein, unknown function	PF07_0053.263	PF3D7_0713900	D005	III	GA1	yes	1.01879
117	conserved Plasmodium protein, unknown function	PF07_0053.263	PF3D7_0713900	D006	B	GA1	no	1
118	conserved Plasmodium protein, unknown function	PF07_0053.263	PF3D7_0713900	D006	I	GA1	no	1.19094
119	conserved Plasmodium protein, unknown function	PF07_0053.263	PF3D7_0713900	D006	II	GA1	no	0.97665
120	conserved Plasmodium protein, unknown function	PF07_0053.263	PF3D7_0713900	D006	III	GA1	no	0.928723
121	conserved Plasmodium protein, unknown function	PF07_0053.263	PF3D7_0713900	D016	B	GA2	yes	1
122	conserved Plasmodium protein, unknown function	PF07_0053.263	PF3D7_0713900	D016	I	GA2	yes	0.839893
123	conserved Plasmodium protein, unknown function	PF07_0053.263	PF3D7_0713900	D016	II	GA2	yes	1.13022
124	conserved Plasmodium protein, unknown function	PF07_0053.263	PF3D7_0713900	D016	III	GA2	yes	0.97581
125	conserved Plasmodium protein, unknown function	PF07_0053.263	PF3D7_0713900	D007	B	GA1	no	1
126	conserved Plasmodium protein, unknown function	PF07_0053.263	PF3D7_0713900	D007	I	GA1	no	1.25801
127	conserved Plasmodium protein, unknown function	PF07_0053.263	PF3D7_0713900	D007	II	GA1	no	1.27586
128	conserved Plasmodium protein, unknown function	PF07_0053.263	PF3D7_0713900	D007	III	GA1	no	1.30828
129	conserved Plasmodium protein, unknown function	PF07_0053.263	PF3D7_0713900	D008	B	GA1	no	1
130	conserved Plasmodium protein, unknown function	PF07_0053.263	PF3D7_0713900	D008	I	GA1	no	0.92968
131	conserved Plasmodium protein, unknown function	PF07_0053.263	PF3D7_0713900	D008	II	GA1	no	1.02006
132	conserved Plasmodium protein, unknown function	PF07_0053.263	PF3D7_0713900	D008	III	GA1	no	0.868067
133	conserved Plasmodium protein, unknown function	PF07_0053.263	PF3D7_0713900	D017	B	GA2	yes	1
134	conserved Plasmodium protein, unknown function	PF07_0053.263	PF3D7_0713900	D017	I	GA2	yes	1.01372
135	conserved Plasmodium protein, unknown function	PF07_0053.263	PF3D7_0713900	D017	II	GA2	yes	0.987601
136	conserved Plasmodium protein, unknown function	PF07_0053.263	PF3D7_0713900	D017	III	GA2	yes	1.37807
137	conserved Plasmodium protein, unknown function	PF07_0053_e1s3.280	PF3D7_0713900	D009	B	GA2	yes	1
138	conserved Plasmodium protein, unknown function	PF07_0053_e1s3.280	PF3D7_0713900	D009	I	GA2	yes	0.935358
139	conserved Plasmodium protein, unknown function	PF07_0053_e1s3.280	PF3D7_0713900	D009	II	GA2	yes	1.1358
140	conserved Plasmodium protein, unknown function	PF07_0053_e1s3.280	PF3D7_0713900	D009	III	GA2	yes	0.663125
141	conserved Plasmodium protein, unknown function	PF07_0053_e1s3.280	PF3D7_0713900	D001	B	GA1	no	1
142	conserved Plasmodium protein, unknown function	PF07_0053_e1s3.280	PF3D7_0713900	D001	I	GA1	no	1.61219
143	conserved Plasmodium protein, unknown function	PF07_0053_e1s3.280	PF3D7_0713900	D001	II	GA1	no	2.17672
144	conserved Plasmodium protein, unknown function	PF07_0053_e1s3.280	PF3D7_0713900	D001	III	GA1	no	1.9508
145	conserved Plasmodium protein, unknown function	PF07_0053_e1s3.280	PF3D7_0713900	D010	B	GA2	yes	1
146	conserved Plasmodium protein, unknown function	PF07_0053_e1s3.280	PF3D7_0713900	D010	I	GA2	yes	0.904844
147	conserved Plasmodium protein, unknown function	PF07_0053_e1s3.280	PF3D7_0713900	D010	II	GA2	yes	2.1684
148	conserved Plasmodium protein, unknown function	PF07_0053_e1s3.280	PF3D7_0713900	D010	III	GA2	yes	1.30767
149	conserved Plasmodium protein, unknown function	PF07_0053_e1s3.280	PF3D7_0713900	D002	B	GA1	no	1
150	conserved Plasmodium protein, unknown function	PF07_0053_e1s3.280	PF3D7_0713900	D002	I	GA1	no	1.2345
151	conserved Plasmodium protein, unknown function	PF07_0053_e1s3.280	PF3D7_0713900	D002	II	GA1	no	1.35836
152	conserved Plasmodium protein, unknown function	PF07_0053_e1s3.280	PF3D7_0713900	D002	III	GA1	no	1.62802
153	conserved Plasmodium protein, unknown function	PF07_0053_e1s3.280	PF3D7_0713900	D011	B	GA2	yes	1
154	conserved Plasmodium protein, unknown function	PF07_0053_e1s3.280	PF3D7_0713900	D011	I	GA2	yes	0.941971
155	conserved Plasmodium protein, unknown function	PF07_0053_e1s3.280	PF3D7_0713900	D011	II	GA2	yes	3.99412
156	conserved Plasmodium protein, unknown function	PF07_0053_e1s3.280	PF3D7_0713900	D011	III	GA2	yes	5.9276
157	conserved Plasmodium protein, unknown function	PF07_0053_e1s3.280	PF3D7_0713900	D012	B	GA2	yes	1
158	conserved Plasmodium protein, unknown function	PF07_0053_e1s3.280	PF3D7_0713900	D012	I	GA2	yes	0.872268
159	conserved Plasmodium protein, unknown function	PF07_0053_e1s3.280	PF3D7_0713900	D012	II	GA2	yes	0.1
160	conserved Plasmodium protein, unknown function	PF07_0053_e1s3.280	PF3D7_0713900	D012	III	GA2	yes	0.653147
161	conserved Plasmodium protein, unknown function	PF07_0053_e1s3.280	PF3D7_0713900	D003	B	GA1	no	1
162	conserved Plasmodium protein, unknown function	PF07_0053_e1s3.280	PF3D7_0713900	D003	I	GA1	no	1.08171
163	conserved Plasmodium protein, unknown function	PF07_0053_e1s3.280	PF3D7_0713900	D003	II	GA1	no	1.71127
164	conserved Plasmodium protein, unknown function	PF07_0053_e1s3.280	PF3D7_0713900	D003	III	GA1	no	3.10823
165	conserved Plasmodium protein, unknown function	PF07_0053_e1s3.280	PF3D7_0713900	D013	B	GA2	yes	1
166	conserved Plasmodium protein, unknown function	PF07_0053_e1s3.280	PF3D7_0713900	D013	I	GA2	yes	0.1
167	conserved Plasmodium protein, unknown function	PF07_0053_e1s3.280	PF3D7_0713900	D013	II	GA2	yes	0.1
168	conserved Plasmodium protein, unknown function	PF07_0053_e1s3.280	PF3D7_0713900	D013	III	GA2	yes	0.1
169	conserved Plasmodium protein, unknown function	PF07_0053_e1s3.280	PF3D7_0713900	D014	B	GA2	yes	1
170	conserved Plasmodium protein, unknown function	PF07_0053_e1s3.280	PF3D7_0713900	D014	I	GA2	yes	6.34024
171	conserved Plasmodium protein, unknown function	PF07_0053_e1s3.280	PF3D7_0713900	D014	II	GA2	yes	3.89053
172	conserved Plasmodium protein, unknown function	PF07_0053_e1s3.280	PF3D7_0713900	D014	III	GA2	yes	0.1
173	conserved Plasmodium protein, unknown function	PF07_0053_e1s3.280	PF3D7_0713900	D004	B	GA1	no	1
174	conserved Plasmodium protein, unknown function	PF07_0053_e1s3.280	PF3D7_0713900	D004	I	GA1	no	0.492408
175	conserved Plasmodium protein, unknown function	PF07_0053_e1s3.280	PF3D7_0713900	D004	II	GA1	no	1.18365
176	conserved Plasmodium protein, unknown function	PF07_0053_e1s3.280	PF3D7_0713900	D004	III	GA1	no	1.4055
177	conserved Plasmodium protein, unknown function	PF07_0053_e1s3.280	PF3D7_0713900	D015	B	GA2	no	1
178	conserved Plasmodium protein, unknown function	PF07_0053_e1s3.280	PF3D7_0713900	D015	I	GA2	no	1.81275
179	conserved Plasmodium protein, unknown function	PF07_0053_e1s3.280	PF3D7_0713900	D015	II	GA2	no	5.37293
180	conserved Plasmodium protein, unknown function	PF07_0053_e1s3.280	PF3D7_0713900	D015	III	GA2	no	13.1243
181	conserved Plasmodium protein, unknown function	PF07_0053_e1s3.280	PF3D7_0713900	D005	B	GA1	yes	1
182	conserved Plasmodium protein, unknown function	PF07_0053_e1s3.280	PF3D7_0713900	D005	I	GA1	yes	1.82272
183	conserved Plasmodium protein, unknown function	PF07_0053_e1s3.280	PF3D7_0713900	D005	II	GA1	yes	1.79915
184	conserved Plasmodium protein, unknown function	PF07_0053_e1s3.280	PF3D7_0713900	D005	III	GA1	yes	1.34431
185	conserved Plasmodium protein, unknown function	PF07_0053_e1s3.280	PF3D7_0713900	D006	B	GA1	no	1
186	conserved Plasmodium protein, unknown function	PF07_0053_e1s3.280	PF3D7_0713900	D006	I	GA1	no	0.519002
187	conserved Plasmodium protein, unknown function	PF07_0053_e1s3.280	PF3D7_0713900	D006	II	GA1	no	1.04781
188	conserved Plasmodium protein, unknown function	PF07_0053_e1s3.280	PF3D7_0713900	D006	III	GA1	no	1.54591
189	conserved Plasmodium protein, unknown function	PF07_0053_e1s3.280	PF3D7_0713900	D016	B	GA2	yes	1
190	conserved Plasmodium protein, unknown function	PF07_0053_e1s3.280	PF3D7_0713900	D016	I	GA2	yes	1.24121
191	conserved Plasmodium protein, unknown function	PF07_0053_e1s3.280	PF3D7_0713900	D016	II	GA2	yes	1.76846
192	conserved Plasmodium protein, unknown function	PF07_0053_e1s3.280	PF3D7_0713900	D016	III	GA2	yes	5.05853
193	conserved Plasmodium protein, unknown function	PF07_0053_e1s3.280	PF3D7_0713900	D007	B	GA1	no	1
194	conserved Plasmodium protein, unknown function	PF07_0053_e1s3.280	PF3D7_0713900	D007	I	GA1	no	0.861859
195	conserved Plasmodium protein, unknown function	PF07_0053_e1s3.280	PF3D7_0713900	D007	II	GA1	no	0.1
196	conserved Plasmodium protein, unknown function	PF07_0053_e1s3.280	PF3D7_0713900	D007	III	GA1	no	0.131683
197	conserved Plasmodium protein, unknown function	PF07_0053_e1s3.280	PF3D7_0713900	D008	B	GA1	no	1
198	conserved Plasmodium protein, unknown function	PF07_0053_e1s3.280	PF3D7_0713900	D008	I	GA1	no	0.1
199	conserved Plasmodium protein, unknown function	PF07_0053_e1s3.280	PF3D7_0713900	D008	II	GA1	no	0.1
200	conserved Plasmodium protein, unknown function	PF07_0053_e1s3.280	PF3D7_0713900	D008	III	GA1	no	5.48192
201	conserved Plasmodium protein, unknown function	PF07_0053_e1s3.280	PF3D7_0713900	D017	B	GA2	yes	1
202	conserved Plasmodium protein, unknown function	PF07_0053_e1s3.280	PF3D7_0713900	D017	I	GA2	yes	0.1
203	conserved Plasmodium protein, unknown function	PF07_0053_e1s3.280	PF3D7_0713900	D017	II	GA2	yes	4.65451
204	conserved Plasmodium protein, unknown function	PF07_0053_e1s3.280	PF3D7_0713900	D017	III	GA2	yes	12.2119
205	conserved Plasmodium protein, unknown function	PF07_0053e1s4.258	PF3D7_0713900	D009	B	GA2	yes	1
206	conserved Plasmodium protein, unknown function	PF07_0053e1s4.258	PF3D7_0713900	D009	I	GA2	yes	0.393732
207	conserved Plasmodium protein, unknown function	PF07_0053e1s4.258	PF3D7_0713900	D009	II	GA2	yes	1.05912
208	conserved Plasmodium protein, unknown function	PF07_0053e1s4.258	PF3D7_0713900	D009	III	GA2	yes	0.562335
209	conserved Plasmodium protein, unknown function	PF07_0053e1s4.258	PF3D7_0713900	D001	B	GA1	no	1
210	conserved Plasmodium protein, unknown function	PF07_0053e1s4.258	PF3D7_0713900	D001	I	GA1	no	0.793687
211	conserved Plasmodium protein, unknown function	PF07_0053e1s4.258	PF3D7_0713900	D001	II	GA1	no	0.881991
212	conserved Plasmodium protein, unknown function	PF07_0053e1s4.258	PF3D7_0713900	D001	III	GA1	no	1.49514
213	conserved Plasmodium protein, unknown function	PF07_0053e1s4.258	PF3D7_0713900	D010	B	GA2	yes	1
214	conserved Plasmodium protein, unknown function	PF07_0053e1s4.258	PF3D7_0713900	D010	I	GA2	yes	0.996626
215	conserved Plasmodium protein, unknown function	PF07_0053e1s4.258	PF3D7_0713900	D010	II	GA2	yes	1.19517
216	conserved Plasmodium protein, unknown function	PF07_0053e1s4.258	PF3D7_0713900	D010	III	GA2	yes	1.14624
217	conserved Plasmodium protein, unknown function	PF07_0053e1s4.258	PF3D7_0713900	D002	B	GA1	no	1
218	conserved Plasmodium protein, unknown function	PF07_0053e1s4.258	PF3D7_0713900	D002	I	GA1	no	3.58795
219	conserved Plasmodium protein, unknown function	PF07_0053e1s4.258	PF3D7_0713900	D002	II	GA1	no	3.74036
220	conserved Plasmodium protein, unknown function	PF07_0053e1s4.258	PF3D7_0713900	D002	III	GA1	no	5.52813
221	conserved Plasmodium protein, unknown function	PF07_0053e1s4.258	PF3D7_0713900	D011	B	GA2	yes	1
222	conserved Plasmodium protein, unknown function	PF07_0053e1s4.258	PF3D7_0713900	D011	I	GA2	yes	0.92913
223	conserved Plasmodium protein, unknown function	PF07_0053e1s4.258	PF3D7_0713900	D011	II	GA2	yes	3.29805
224	conserved Plasmodium protein, unknown function	PF07_0053e1s4.258	PF3D7_0713900	D011	III	GA2	yes	3.86325
225	conserved Plasmodium protein, unknown function	PF07_0053e1s4.258	PF3D7_0713900	D012	B	GA2	yes	1
226	conserved Plasmodium protein, unknown function	PF07_0053e1s4.258	PF3D7_0713900	D012	I	GA2	yes	1.1419
227	conserved Plasmodium protein, unknown function	PF07_0053e1s4.258	PF3D7_0713900	D012	II	GA2	yes	0.747581
228	conserved Plasmodium protein, unknown function	PF07_0053e1s4.258	PF3D7_0713900	D012	III	GA2	yes	1.08563
229	conserved Plasmodium protein, unknown function	PF07_0053e1s4.258	PF3D7_0713900	D003	B	GA1	no	1
230	conserved Plasmodium protein, unknown function	PF07_0053e1s4.258	PF3D7_0713900	D003	I	GA1	no	0.809778
231	conserved Plasmodium protein, unknown function	PF07_0053e1s4.258	PF3D7_0713900	D003	II	GA1	no	1.17644
232	conserved Plasmodium protein, unknown function	PF07_0053e1s4.258	PF3D7_0713900	D003	III	GA1	no	1.84816
233	conserved Plasmodium protein, unknown function	PF07_0053e1s4.258	PF3D7_0713900	D013	B	GA2	yes	1
234	conserved Plasmodium protein, unknown function	PF07_0053e1s4.258	PF3D7_0713900	D013	I	GA2	yes	1.20967
235	conserved Plasmodium protein, unknown function	PF07_0053e1s4.258	PF3D7_0713900	D013	II	GA2	yes	4.12617
236	conserved Plasmodium protein, unknown function	PF07_0053e1s4.258	PF3D7_0713900	D013	III	GA2	yes	6.90273
237	conserved Plasmodium protein, unknown function	PF07_0053e1s4.258	PF3D7_0713900	D014	B	GA2	yes	1
238	conserved Plasmodium protein, unknown function	PF07_0053e1s4.258	PF3D7_0713900	D014	I	GA2	yes	1.53427
239	conserved Plasmodium protein, unknown function	PF07_0053e1s4.258	PF3D7_0713900	D014	II	GA2	yes	1.5481
240	conserved Plasmodium protein, unknown function	PF07_0053e1s4.258	PF3D7_0713900	D014	III	GA2	yes	3.72206
241	conserved Plasmodium protein, unknown function	PF07_0053e1s4.258	PF3D7_0713900	D004	B	GA1	no	1
242	conserved Plasmodium protein, unknown function	PF07_0053e1s4.258	PF3D7_0713900	D004	I	GA1	no	2.27155
243	conserved Plasmodium protein, unknown function	PF07_0053e1s4.258	PF3D7_0713900	D004	II	GA1	no	3.00818
244	conserved Plasmodium protein, unknown function	PF07_0053e1s4.258	PF3D7_0713900	D004	III	GA1	no	0.1
245	conserved Plasmodium protein, unknown function	PF07_0053e1s4.258	PF3D7_0713900	D015	B	GA2	no	1
246	conserved Plasmodium protein, unknown function	PF07_0053e1s4.258	PF3D7_0713900	D015	I	GA2	no	1.22578
247	conserved Plasmodium protein, unknown function	PF07_0053e1s4.258	PF3D7_0713900	D015	II	GA2	no	3.02301
248	conserved Plasmodium protein, unknown function	PF07_0053e1s4.258	PF3D7_0713900	D015	III	GA2	no	6.1785
249	conserved Plasmodium protein, unknown function	PF07_0053e1s4.258	PF3D7_0713900	D005	B	GA1	yes	1
250	conserved Plasmodium protein, unknown function	PF07_0053e1s4.258	PF3D7_0713900	D005	I	GA1	yes	1.48998
251	conserved Plasmodium protein, unknown function	PF07_0053e1s4.258	PF3D7_0713900	D005	II	GA1	yes	1.59296
252	conserved Plasmodium protein, unknown function	PF07_0053e1s4.258	PF3D7_0713900	D005	III	GA1	yes	1.2385
253	conserved Plasmodium protein, unknown function	PF07_0053e1s4.258	PF3D7_0713900	D006	B	GA1	no	1
254	conserved Plasmodium protein, unknown function	PF07_0053e1s4.258	PF3D7_0713900	D006	I	GA1	no	0.756448
255	conserved Plasmodium protein, unknown function	PF07_0053e1s4.258	PF3D7_0713900	D006	II	GA1	no	1.46565
256	conserved Plasmodium protein, unknown function	PF07_0053e1s4.258	PF3D7_0713900	D006	III	GA1	no	1.23324
257	conserved Plasmodium protein, unknown function	PF07_0053e1s4.258	PF3D7_0713900	D016	B	GA2	yes	1
258	conserved Plasmodium protein, unknown function	PF07_0053e1s4.258	PF3D7_0713900	D016	I	GA2	yes	0.972588
259	conserved Plasmodium protein, unknown function	PF07_0053e1s4.258	PF3D7_0713900	D016	II	GA2	yes	0.961838
260	conserved Plasmodium protein, unknown function	PF07_0053e1s4.258	PF3D7_0713900	D016	III	GA2	yes	0.97326
261	conserved Plasmodium protein, unknown function	PF07_0053e1s4.258	PF3D7_0713900	D007	B	GA1	no	1
262	conserved Plasmodium protein, unknown function	PF07_0053e1s4.258	PF3D7_0713900	D007	I	GA1	no	0.621893
263	conserved Plasmodium protein, unknown function	PF07_0053e1s4.258	PF3D7_0713900	D007	II	GA1	no	1.01972
264	conserved Plasmodium protein, unknown function	PF07_0053e1s4.258	PF3D7_0713900	D007	III	GA1	no	1.02191
265	conserved Plasmodium protein, unknown function	PF07_0053e1s4.258	PF3D7_0713900	D008	B	GA1	no	1
266	conserved Plasmodium protein, unknown function	PF07_0053e1s4.258	PF3D7_0713900	D008	I	GA1	no	1.81268
267	conserved Plasmodium protein, unknown function	PF07_0053e1s4.258	PF3D7_0713900	D008	II	GA1	no	1.48525
268	conserved Plasmodium protein, unknown function	PF07_0053e1s4.258	PF3D7_0713900	D008	III	GA1	no	1.66123
269	conserved Plasmodium protein, unknown function	PF07_0053e1s4.258	PF3D7_0713900	D017	B	GA2	yes	1
270	conserved Plasmodium protein, unknown function	PF07_0053e1s4.258	PF3D7_0713900	D017	I	GA2	yes	0.965058
271	conserved Plasmodium protein, unknown function	PF07_0053e1s4.258	PF3D7_0713900	D017	II	GA2	yes	2.04589
272	conserved Plasmodium protein, unknown function	PF07_0053e1s4.258	PF3D7_0713900	D017	III	GA2	yes	3.65324
273	conserved protein, unknown function	PF08_0024.1o1.210	PF3D7_0825700	D009	B	GA2	yes	1
274	conserved protein, unknown function	PF08_0024.1o1.210	PF3D7_0825700	D009	I	GA2	yes	0.900364
275	conserved protein, unknown function	PF08_0024.1o1.210	PF3D7_0825700	D009	II	GA2	yes	0.87127
276	conserved protein, unknown function	PF08_0024.1o1.210	PF3D7_0825700	D009	III	GA2	yes	0.688858
277	conserved protein, unknown function	PF08_0024.1o1.210	PF3D7_0825700	D001	B	GA1	no	1
278	conserved protein, unknown function	PF08_0024.1o1.210	PF3D7_0825700	D001	I	GA1	no	1.18637
279	conserved protein, unknown function	PF08_0024.1o1.210	PF3D7_0825700	D001	II	GA1	no	1.46151
280	conserved protein, unknown function	PF08_0024.1o1.210	PF3D7_0825700	D001	III	GA1	no	2.3882
281	conserved protein, unknown function	PF08_0024.1o1.210	PF3D7_0825700	D010	B	GA2	yes	1
282	conserved protein, unknown function	PF08_0024.1o1.210	PF3D7_0825700	D010	I	GA2	yes	1.00109
283	conserved protein, unknown function	PF08_0024.1o1.210	PF3D7_0825700	D010	II	GA2	yes	1.09904
284	conserved protein, unknown function	PF08_0024.1o1.210	PF3D7_0825700	D010	III	GA2	yes	1.43408
285	conserved protein, unknown function	PF08_0024.1o1.210	PF3D7_0825700	D002	B	GA1	no	1
286	conserved protein, unknown function	PF08_0024.1o1.210	PF3D7_0825700	D002	I	GA1	no	1.48346
287	conserved protein, unknown function	PF08_0024.1o1.210	PF3D7_0825700	D002	II	GA1	no	1.23507
288	conserved protein, unknown function	PF08_0024.1o1.210	PF3D7_0825700	D002	III	GA1	no	0.536915
289	conserved protein, unknown function	PF08_0024.1o1.210	PF3D7_0825700	D011	B	GA2	yes	1
290	conserved protein, unknown function	PF08_0024.1o1.210	PF3D7_0825700	D011	I	GA2	yes	1.19134
291	conserved protein, unknown function	PF08_0024.1o1.210	PF3D7_0825700	D011	II	GA2	yes	3.52597
292	conserved protein, unknown function	PF08_0024.1o1.210	PF3D7_0825700	D011	III	GA2	yes	4.50763
293	conserved protein, unknown function	PF08_0024.1o1.210	PF3D7_0825700	D012	B	GA2	yes	1
294	conserved protein, unknown function	PF08_0024.1o1.210	PF3D7_0825700	D012	I	GA2	yes	0.1
295	conserved protein, unknown function	PF08_0024.1o1.210	PF3D7_0825700	D012	II	GA2	yes	1.24178
296	conserved protein, unknown function	PF08_0024.1o1.210	PF3D7_0825700	D012	III	GA2	yes	2.46958
297	conserved protein, unknown function	PF08_0024.1o1.210	PF3D7_0825700	D003	B	GA1	no	1
298	conserved protein, unknown function	PF08_0024.1o1.210	PF3D7_0825700	D003	I	GA1	no	0.799311
299	conserved protein, unknown function	PF08_0024.1o1.210	PF3D7_0825700	D003	II	GA1	no	1.08096
300	conserved protein, unknown function	PF08_0024.1o1.210	PF3D7_0825700	D003	III	GA1	no	1.9845
301	conserved protein, unknown function	PF08_0024.1o1.210	PF3D7_0825700	D013	B	GA2	yes	1
302	conserved protein, unknown function	PF08_0024.1o1.210	PF3D7_0825700	D013	I	GA2	yes	2.4333
303	conserved protein, unknown function	PF08_0024.1o1.210	PF3D7_0825700	D013	II	GA2	yes	20.6751
304	conserved protein, unknown function	PF08_0024.1o1.210	PF3D7_0825700	D013	III	GA2	yes	34.207
305	conserved protein, unknown function	PF08_0024.1o1.210	PF3D7_0825700	D014	B	GA2	yes	1
306	conserved protein, unknown function	PF08_0024.1o1.210	PF3D7_0825700	D014	I	GA2	yes	0.1
307	conserved protein, unknown function	PF08_0024.1o1.210	PF3D7_0825700	D014	II	GA2	yes	0.357796
308	conserved protein, unknown function	PF08_0024.1o1.210	PF3D7_0825700	D014	III	GA2	yes	0.958924
309	conserved protein, unknown function	PF08_0024.1o1.210	PF3D7_0825700	D004	B	GA1	no	1
310	conserved protein, unknown function	PF08_0024.1o1.210	PF3D7_0825700	D004	I	GA1	no	0.466822
311	conserved protein, unknown function	PF08_0024.1o1.210	PF3D7_0825700	D004	II	GA1	no	0.662173
312	conserved protein, unknown function	PF08_0024.1o1.210	PF3D7_0825700	D004	III	GA1	no	0.807321
313	conserved protein, unknown function	PF08_0024.1o1.210	PF3D7_0825700	D015	B	GA2	no	1
314	conserved protein, unknown function	PF08_0024.1o1.210	PF3D7_0825700	D015	I	GA2	no	0.866041
315	conserved protein, unknown function	PF08_0024.1o1.210	PF3D7_0825700	D015	II	GA2	no	2.82139
316	conserved protein, unknown function	PF08_0024.1o1.210	PF3D7_0825700	D015	III	GA2	no	6.45353
317	conserved protein, unknown function	PF08_0024.1o1.210	PF3D7_0825700	D005	B	GA1	yes	1
318	conserved protein, unknown function	PF08_0024.1o1.210	PF3D7_0825700	D005	I	GA1	yes	2.26679
319	conserved protein, unknown function	PF08_0024.1o1.210	PF3D7_0825700	D005	II	GA1	yes	2.59828
320	conserved protein, unknown function	PF08_0024.1o1.210	PF3D7_0825700	D005	III	GA1	yes	2.36308
321	conserved protein, unknown function	PF08_0024.1o1.210	PF3D7_0825700	D006	B	GA1	no	1
322	conserved protein, unknown function	PF08_0024.1o1.210	PF3D7_0825700	D006	I	GA1	no	0.561634
323	conserved protein, unknown function	PF08_0024.1o1.210	PF3D7_0825700	D006	II	GA1	no	1.26523
324	conserved protein, unknown function	PF08_0024.1o1.210	PF3D7_0825700	D006	III	GA1	no	1.22695
325	conserved protein, unknown function	PF08_0024.1o1.210	PF3D7_0825700	D016	B	GA2	yes	1
326	conserved protein, unknown function	PF08_0024.1o1.210	PF3D7_0825700	D016	I	GA2	yes	0.788104
327	conserved protein, unknown function	PF08_0024.1o1.210	PF3D7_0825700	D016	II	GA2	yes	0.884817
328	conserved protein, unknown function	PF08_0024.1o1.210	PF3D7_0825700	D016	III	GA2	yes	1.31566
329	conserved protein, unknown function	PF08_0024.1o1.210	PF3D7_0825700	D007	B	GA1	no	1
330	conserved protein, unknown function	PF08_0024.1o1.210	PF3D7_0825700	D007	I	GA1	no	0.1
331	conserved protein, unknown function	PF08_0024.1o1.210	PF3D7_0825700	D007	II	GA1	no	0.1
332	conserved protein, unknown function	PF08_0024.1o1.210	PF3D7_0825700	D007	III	GA1	no	4.05538
333	conserved protein, unknown function	PF08_0024.1o1.210	PF3D7_0825700	D008	B	GA1	no	1
334	conserved protein, unknown function	PF08_0024.1o1.210	PF3D7_0825700	D008	I	GA1	no	0.893957
335	conserved protein, unknown function	PF08_0024.1o1.210	PF3D7_0825700	D008	II	GA1	no	0.932821
336	conserved protein, unknown function	PF08_0024.1o1.210	PF3D7_0825700	D008	III	GA1	no	1.04073
337	conserved protein, unknown function	PF08_0024.1o1.210	PF3D7_0825700	D017	B	GA2	yes	1
338	conserved protein, unknown function	PF08_0024.1o1.210	PF3D7_0825700	D017	I	GA2	yes	0.977896
339	conserved protein, unknown function	PF08_0024.1o1.210	PF3D7_0825700	D017	II	GA2	yes	0.997059
340	conserved protein, unknown function	PF08_0024.1o1.210	PF3D7_0825700	D017	III	GA2	yes	2.3666
341	AP2 domain transcription factor AP2-I	PF10_0075e1s2.103	PF3D7_1007700	D009	B	GA2	yes	1
342	AP2 domain transcription factor AP2-I	PF10_0075e1s2.103	PF3D7_1007700	D009	I	GA2	yes	1.03519
343	AP2 domain transcription factor AP2-I	PF10_0075e1s2.103	PF3D7_1007700	D009	II	GA2	yes	0.985066
344	AP2 domain transcription factor AP2-I	PF10_0075e1s2.103	PF3D7_1007700	D009	III	GA2	yes	0.915771
345	AP2 domain transcription factor AP2-I	PF10_0075e1s2.103	PF3D7_1007700	D001	B	GA1	no	1
346	AP2 domain transcription factor AP2-I	PF10_0075e1s2.103	PF3D7_1007700	D001	I	GA1	no	1.10938
347	AP2 domain transcription factor AP2-I	PF10_0075e1s2.103	PF3D7_1007700	D001	II	GA1	no	1.51993
348	AP2 domain transcription factor AP2-I	PF10_0075e1s2.103	PF3D7_1007700	D001	III	GA1	no	2.04031
349	AP2 domain transcription factor AP2-I	PF10_0075e1s2.103	PF3D7_1007700	D010	B	GA2	yes	1
350	AP2 domain transcription factor AP2-I	PF10_0075e1s2.103	PF3D7_1007700	D010	I	GA2	yes	0.85306
351	AP2 domain transcription factor AP2-I	PF10_0075e1s2.103	PF3D7_1007700	D010	II	GA2	yes	0.942574
352	AP2 domain transcription factor AP2-I	PF10_0075e1s2.103	PF3D7_1007700	D010	III	GA2	yes	0.902947
353	AP2 domain transcription factor AP2-I	PF10_0075e1s2.103	PF3D7_1007700	D002	B	GA1	no	1
354	AP2 domain transcription factor AP2-I	PF10_0075e1s2.103	PF3D7_1007700	D002	I	GA1	no	2.59398
355	AP2 domain transcription factor AP2-I	PF10_0075e1s2.103	PF3D7_1007700	D002	II	GA1	no	3.93268
356	AP2 domain transcription factor AP2-I	PF10_0075e1s2.103	PF3D7_1007700	D002	III	GA1	no	7.35389
357	AP2 domain transcription factor AP2-I	PF10_0075e1s2.103	PF3D7_1007700	D011	B	GA2	yes	1
358	AP2 domain transcription factor AP2-I	PF10_0075e1s2.103	PF3D7_1007700	D011	I	GA2	yes	0.769563
359	AP2 domain transcription factor AP2-I	PF10_0075e1s2.103	PF3D7_1007700	D011	II	GA2	yes	3.20762
360	AP2 domain transcription factor AP2-I	PF10_0075e1s2.103	PF3D7_1007700	D011	III	GA2	yes	4.87108
361	AP2 domain transcription factor AP2-I	PF10_0075e1s2.103	PF3D7_1007700	D012	B	GA2	yes	1
362	AP2 domain transcription factor AP2-I	PF10_0075e1s2.103	PF3D7_1007700	D012	I	GA2	yes	0.840907
363	AP2 domain transcription factor AP2-I	PF10_0075e1s2.103	PF3D7_1007700	D012	II	GA2	yes	1.27929
364	AP2 domain transcription factor AP2-I	PF10_0075e1s2.103	PF3D7_1007700	D012	III	GA2	yes	1.64202
365	AP2 domain transcription factor AP2-I	PF10_0075e1s2.103	PF3D7_1007700	D003	B	GA1	no	1
366	AP2 domain transcription factor AP2-I	PF10_0075e1s2.103	PF3D7_1007700	D003	I	GA1	no	0.77211
367	AP2 domain transcription factor AP2-I	PF10_0075e1s2.103	PF3D7_1007700	D003	II	GA1	no	0.980464
368	AP2 domain transcription factor AP2-I	PF10_0075e1s2.103	PF3D7_1007700	D003	III	GA1	no	1.96086
369	AP2 domain transcription factor AP2-I	PF10_0075e1s2.103	PF3D7_1007700	D013	B	GA2	yes	1
370	AP2 domain transcription factor AP2-I	PF10_0075e1s2.103	PF3D7_1007700	D013	I	GA2	yes	1.14615
371	AP2 domain transcription factor AP2-I	PF10_0075e1s2.103	PF3D7_1007700	D013	II	GA2	yes	3.03627
372	AP2 domain transcription factor AP2-I	PF10_0075e1s2.103	PF3D7_1007700	D013	III	GA2	yes	4.2257
373	AP2 domain transcription factor AP2-I	PF10_0075e1s2.103	PF3D7_1007700	D014	B	GA2	yes	1
374	AP2 domain transcription factor AP2-I	PF10_0075e1s2.103	PF3D7_1007700	D014	I	GA2	yes	1.04813
375	AP2 domain transcription factor AP2-I	PF10_0075e1s2.103	PF3D7_1007700	D014	II	GA2	yes	0.927514
376	AP2 domain transcription factor AP2-I	PF10_0075e1s2.103	PF3D7_1007700	D014	III	GA2	yes	1.09632
377	AP2 domain transcription factor AP2-I	PF10_0075e1s2.103	PF3D7_1007700	D004	B	GA1	no	1
378	AP2 domain transcription factor AP2-I	PF10_0075e1s2.103	PF3D7_1007700	D004	I	GA1	no	0.734978
379	AP2 domain transcription factor AP2-I	PF10_0075e1s2.103	PF3D7_1007700	D004	II	GA1	no	1.08311
380	AP2 domain transcription factor AP2-I	PF10_0075e1s2.103	PF3D7_1007700	D004	III	GA1	no	0.800754
381	AP2 domain transcription factor AP2-I	PF10_0075e1s2.103	PF3D7_1007700	D015	B	GA2	no	1
382	AP2 domain transcription factor AP2-I	PF10_0075e1s2.103	PF3D7_1007700	D015	I	GA2	no	1.07669
383	AP2 domain transcription factor AP2-I	PF10_0075e1s2.103	PF3D7_1007700	D015	II	GA2	no	2.69552
384	AP2 domain transcription factor AP2-I	PF10_0075e1s2.103	PF3D7_1007700	D015	III	GA2	no	4.49442
385	AP2 domain transcription factor AP2-I	PF10_0075e1s2.103	PF3D7_1007700	D005	B	GA1	yes	1
386	AP2 domain transcription factor AP2-I	PF10_0075e1s2.103	PF3D7_1007700	D005	I	GA1	yes	1.18984
387	AP2 domain transcription factor AP2-I	PF10_0075e1s2.103	PF3D7_1007700	D005	II	GA1	yes	1.23542
388	AP2 domain transcription factor AP2-I	PF10_0075e1s2.103	PF3D7_1007700	D005	III	GA1	yes	1.16267
389	AP2 domain transcription factor AP2-I	PF10_0075e1s2.103	PF3D7_1007700	D006	B	GA1	no	1
390	AP2 domain transcription factor AP2-I	PF10_0075e1s2.103	PF3D7_1007700	D006	I	GA1	no	0.643012
391	AP2 domain transcription factor AP2-I	PF10_0075e1s2.103	PF3D7_1007700	D006	II	GA1	no	1.18556
392	AP2 domain transcription factor AP2-I	PF10_0075e1s2.103	PF3D7_1007700	D006	III	GA1	no	1.28193
393	AP2 domain transcription factor AP2-I	PF10_0075e1s2.103	PF3D7_1007700	D016	B	GA2	yes	1
394	AP2 domain transcription factor AP2-I	PF10_0075e1s2.103	PF3D7_1007700	D016	I	GA2	yes	0.539292
395	AP2 domain transcription factor AP2-I	PF10_0075e1s2.103	PF3D7_1007700	D016	II	GA2	yes	1.17752
396	AP2 domain transcription factor AP2-I	PF10_0075e1s2.103	PF3D7_1007700	D016	III	GA2	yes	1.07539
397	AP2 domain transcription factor AP2-I	PF10_0075e1s2.103	PF3D7_1007700	D007	B	GA1	no	1
398	AP2 domain transcription factor AP2-I	PF10_0075e1s2.103	PF3D7_1007700	D007	I	GA1	no	1.03002
399	AP2 domain transcription factor AP2-I	PF10_0075e1s2.103	PF3D7_1007700	D007	II	GA1	no	1.04678
400	AP2 domain transcription factor AP2-I	PF10_0075e1s2.103	PF3D7_1007700	D007	III	GA1	no	0.968213
401	AP2 domain transcription factor AP2-I	PF10_0075e1s2.103	PF3D7_1007700	D008	B	GA1	no	1
402	AP2 domain transcription factor AP2-I	PF10_0075e1s2.103	PF3D7_1007700	D008	I	GA1	no	1.05591
403	AP2 domain transcription factor AP2-I	PF10_0075e1s2.103	PF3D7_1007700	D008	II	GA1	no	0.967705
404	AP2 domain transcription factor AP2-I	PF10_0075e1s2.103	PF3D7_1007700	D008	III	GA1	no	1.11402
405	AP2 domain transcription factor AP2-I	PF10_0075e1s2.103	PF3D7_1007700	D017	B	GA2	yes	1
406	AP2 domain transcription factor AP2-I	PF10_0075e1s2.103	PF3D7_1007700	D017	I	GA2	yes	0.893496
407	AP2 domain transcription factor AP2-I	PF10_0075e1s2.103	PF3D7_1007700	D017	II	GA2	yes	1.7221
408	AP2 domain transcription factor AP2-I	PF10_0075e1s2.103	PF3D7_1007700	D017	III	GA2	yes	3.09879
409	NLI interacting factor-like phosphatase, putative	PF10_0124-e1s1.214	PF3D7_1012700	D009	B	GA2	yes	1
410	NLI interacting factor-like phosphatase, putative	PF10_0124-e1s1.214	PF3D7_1012700	D009	I	GA2	yes	0.59316
411	NLI interacting factor-like phosphatase, putative	PF10_0124-e1s1.214	PF3D7_1012700	D009	II	GA2	yes	0.919133
412	NLI interacting factor-like phosphatase, putative	PF10_0124-e1s1.214	PF3D7_1012700	D009	III	GA2	yes	0.573973
413	NLI interacting factor-like phosphatase, putative	PF10_0124-e1s1.214	PF3D7_1012700	D001	B	GA1	no	1
414	NLI interacting factor-like phosphatase, putative	PF10_0124-e1s1.214	PF3D7_1012700	D001	I	GA1	no	1.14731
415	NLI interacting factor-like phosphatase, putative	PF10_0124-e1s1.214	PF3D7_1012700	D001	II	GA1	no	1.03447
416	NLI interacting factor-like phosphatase, putative	PF10_0124-e1s1.214	PF3D7_1012700	D001	III	GA1	no	1.92534
417	NLI interacting factor-like phosphatase, putative	PF10_0124-e1s1.214	PF3D7_1012700	D010	B	GA2	yes	1
418	NLI interacting factor-like phosphatase, putative	PF10_0124-e1s1.214	PF3D7_1012700	D010	I	GA2	yes	0.712159
419	NLI interacting factor-like phosphatase, putative	PF10_0124-e1s1.214	PF3D7_1012700	D010	II	GA2	yes	0.997772
420	NLI interacting factor-like phosphatase, putative	PF10_0124-e1s1.214	PF3D7_1012700	D010	III	GA2	yes	1.15049
421	NLI interacting factor-like phosphatase, putative	PF10_0124-e1s1.214	PF3D7_1012700	D002	B	GA1	no	1
422	NLI interacting factor-like phosphatase, putative	PF10_0124-e1s1.214	PF3D7_1012700	D002	I	GA1	no	0.827022
423	NLI interacting factor-like phosphatase, putative	PF10_0124-e1s1.214	PF3D7_1012700	D002	II	GA1	no	1.02124
424	NLI interacting factor-like phosphatase, putative	PF10_0124-e1s1.214	PF3D7_1012700	D002	III	GA1	no	0.793446
425	NLI interacting factor-like phosphatase, putative	PF10_0124-e1s1.214	PF3D7_1012700	D011	B	GA2	yes	1
426	NLI interacting factor-like phosphatase, putative	PF10_0124-e1s1.214	PF3D7_1012700	D011	I	GA2	yes	0.924708
427	NLI interacting factor-like phosphatase, putative	PF10_0124-e1s1.214	PF3D7_1012700	D011	II	GA2	yes	3.53472
428	NLI interacting factor-like phosphatase, putative	PF10_0124-e1s1.214	PF3D7_1012700	D011	III	GA2	yes	4.44118
429	NLI interacting factor-like phosphatase, putative	PF10_0124-e1s1.214	PF3D7_1012700	D012	B	GA2	yes	1
430	NLI interacting factor-like phosphatase, putative	PF10_0124-e1s1.214	PF3D7_1012700	D012	I	GA2	yes	0.660169
431	NLI interacting factor-like phosphatase, putative	PF10_0124-e1s1.214	PF3D7_1012700	D012	II	GA2	yes	0.783363
432	NLI interacting factor-like phosphatase, putative	PF10_0124-e1s1.214	PF3D7_1012700	D012	III	GA2	yes	1.50038
433	NLI interacting factor-like phosphatase, putative	PF10_0124-e1s1.214	PF3D7_1012700	D003	B	GA1	no	1
434	NLI interacting factor-like phosphatase, putative	PF10_0124-e1s1.214	PF3D7_1012700	D003	I	GA1	no	0.497546
435	NLI interacting factor-like phosphatase, putative	PF10_0124-e1s1.214	PF3D7_1012700	D003	II	GA1	no	0.944356
436	NLI interacting factor-like phosphatase, putative	PF10_0124-e1s1.214	PF3D7_1012700	D003	III	GA1	no	1.39134
437	NLI interacting factor-like phosphatase, putative	PF10_0124-e1s1.214	PF3D7_1012700	D013	B	GA2	yes	1
438	NLI interacting factor-like phosphatase, putative	PF10_0124-e1s1.214	PF3D7_1012700	D013	I	GA2	yes	1.14233
439	NLI interacting factor-like phosphatase, putative	PF10_0124-e1s1.214	PF3D7_1012700	D013	II	GA2	yes	1.8713
440	NLI interacting factor-like phosphatase, putative	PF10_0124-e1s1.214	PF3D7_1012700	D013	III	GA2	yes	3.32826
441	NLI interacting factor-like phosphatase, putative	PF10_0124-e1s1.214	PF3D7_1012700	D014	B	GA2	yes	1
442	NLI interacting factor-like phosphatase, putative	PF10_0124-e1s1.214	PF3D7_1012700	D014	I	GA2	yes	0.43291
443	NLI interacting factor-like phosphatase, putative	PF10_0124-e1s1.214	PF3D7_1012700	D014	II	GA2	yes	0.851704
444	NLI interacting factor-like phosphatase, putative	PF10_0124-e1s1.214	PF3D7_1012700	D014	III	GA2	yes	1.02603
445	NLI interacting factor-like phosphatase, putative	PF10_0124-e1s1.214	PF3D7_1012700	D004	B	GA1	no	1
446	NLI interacting factor-like phosphatase, putative	PF10_0124-e1s1.214	PF3D7_1012700	D004	I	GA1	no	1.03879
447	NLI interacting factor-like phosphatase, putative	PF10_0124-e1s1.214	PF3D7_1012700	D004	II	GA1	no	0.850555
448	NLI interacting factor-like phosphatase, putative	PF10_0124-e1s1.214	PF3D7_1012700	D004	III	GA1	no	0.548723
449	NLI interacting factor-like phosphatase, putative	PF10_0124-e1s1.214	PF3D7_1012700	D015	B	GA2	no	1
450	NLI interacting factor-like phosphatase, putative	PF10_0124-e1s1.214	PF3D7_1012700	D015	I	GA2	no	1.29383
451	NLI interacting factor-like phosphatase, putative	PF10_0124-e1s1.214	PF3D7_1012700	D015	II	GA2	no	2.49045
452	NLI interacting factor-like phosphatase, putative	PF10_0124-e1s1.214	PF3D7_1012700	D015	III	GA2	no	5.67568
453	NLI interacting factor-like phosphatase, putative	PF10_0124-e1s1.214	PF3D7_1012700	D005	B	GA1	yes	1
454	NLI interacting factor-like phosphatase, putative	PF10_0124-e1s1.214	PF3D7_1012700	D005	I	GA1	yes	1.7554
455	NLI interacting factor-like phosphatase, putative	PF10_0124-e1s1.214	PF3D7_1012700	D005	II	GA1	yes	1.97441
456	NLI interacting factor-like phosphatase, putative	PF10_0124-e1s1.214	PF3D7_1012700	D005	III	GA1	yes	1.81194
457	NLI interacting factor-like phosphatase, putative	PF10_0124-e1s1.214	PF3D7_1012700	D006	B	GA1	no	1
458	NLI interacting factor-like phosphatase, putative	PF10_0124-e1s1.214	PF3D7_1012700	D006	I	GA1	no	0.736128
459	NLI interacting factor-like phosphatase, putative	PF10_0124-e1s1.214	PF3D7_1012700	D006	II	GA1	no	1.16323
460	NLI interacting factor-like phosphatase, putative	PF10_0124-e1s1.214	PF3D7_1012700	D006	III	GA1	no	1.18313
461	NLI interacting factor-like phosphatase, putative	PF10_0124-e1s1.214	PF3D7_1012700	D016	B	GA2	yes	1
462	NLI interacting factor-like phosphatase, putative	PF10_0124-e1s1.214	PF3D7_1012700	D016	I	GA2	yes	0.936081
463	NLI interacting factor-like phosphatase, putative	PF10_0124-e1s1.214	PF3D7_1012700	D016	II	GA2	yes	1.08509
464	NLI interacting factor-like phosphatase, putative	PF10_0124-e1s1.214	PF3D7_1012700	D016	III	GA2	yes	1.50154
465	NLI interacting factor-like phosphatase, putative	PF10_0124-e1s1.214	PF3D7_1012700	D007	B	GA1	no	1
466	NLI interacting factor-like phosphatase, putative	PF10_0124-e1s1.214	PF3D7_1012700	D007	I	GA1	no	0.927743
467	NLI interacting factor-like phosphatase, putative	PF10_0124-e1s1.214	PF3D7_1012700	D007	II	GA1	no	0.944229
468	NLI interacting factor-like phosphatase, putative	PF10_0124-e1s1.214	PF3D7_1012700	D007	III	GA1	no	0.78627
469	NLI interacting factor-like phosphatase, putative	PF10_0124-e1s1.214	PF3D7_1012700	D008	B	GA1	no	1
470	NLI interacting factor-like phosphatase, putative	PF10_0124-e1s1.214	PF3D7_1012700	D008	I	GA1	no	0.999646
471	NLI interacting factor-like phosphatase, putative	PF10_0124-e1s1.214	PF3D7_1012700	D008	II	GA1	no	1.06255
472	NLI interacting factor-like phosphatase, putative	PF10_0124-e1s1.214	PF3D7_1012700	D008	III	GA1	no	1.07496
473	NLI interacting factor-like phosphatase, putative	PF10_0124-e1s1.214	PF3D7_1012700	D017	B	GA2	yes	1
474	NLI interacting factor-like phosphatase, putative	PF10_0124-e1s1.214	PF3D7_1012700	D017	I	GA2	yes	0.800759
475	NLI interacting factor-like phosphatase, putative	PF10_0124-e1s1.214	PF3D7_1012700	D017	II	GA2	yes	1.14001
476	NLI interacting factor-like phosphatase, putative	PF10_0124-e1s1.214	PF3D7_1012700	D017	III	GA2	yes	2.06844
477	peptidase M16, putative	PF11_0226-s1.278	PF3D7_1121800	D009	B	GA2	yes	1
478	peptidase M16, putative	PF11_0226-s1.278	PF3D7_1121800	D009	I	GA2	yes	1.29296
479	peptidase M16, putative	PF11_0226-s1.278	PF3D7_1121800	D009	II	GA2	yes	1.0153
480	peptidase M16, putative	PF11_0226-s1.278	PF3D7_1121800	D009	III	GA2	yes	0.565905
481	peptidase M16, putative	PF11_0226-s1.278	PF3D7_1121800	D001	B	GA1	no	1
482	peptidase M16, putative	PF11_0226-s1.278	PF3D7_1121800	D001	I	GA1	no	1.2278
483	peptidase M16, putative	PF11_0226-s1.278	PF3D7_1121800	D001	II	GA1	no	1.34853
484	peptidase M16, putative	PF11_0226-s1.278	PF3D7_1121800	D001	III	GA1	no	1.14885
485	peptidase M16, putative	PF11_0226-s1.278	PF3D7_1121800	D010	B	GA2	yes	1
486	peptidase M16, putative	PF11_0226-s1.278	PF3D7_1121800	D010	I	GA2	yes	1.02682
487	peptidase M16, putative	PF11_0226-s1.278	PF3D7_1121800	D010	II	GA2	yes	1.11145
488	peptidase M16, putative	PF11_0226-s1.278	PF3D7_1121800	D010	III	GA2	yes	0.992852
489	peptidase M16, putative	PF11_0226-s1.278	PF3D7_1121800	D002	B	GA1	no	1
490	peptidase M16, putative	PF11_0226-s1.278	PF3D7_1121800	D002	I	GA1	no	1.16329
491	peptidase M16, putative	PF11_0226-s1.278	PF3D7_1121800	D002	II	GA1	no	6.52071
492	peptidase M16, putative	PF11_0226-s1.278	PF3D7_1121800	D002	III	GA1	no	10.508
493	peptidase M16, putative	PF11_0226-s1.278	PF3D7_1121800	D011	B	GA2	yes	1
494	peptidase M16, putative	PF11_0226-s1.278	PF3D7_1121800	D011	I	GA2	yes	0.935405
495	peptidase M16, putative	PF11_0226-s1.278	PF3D7_1121800	D011	II	GA2	yes	2.38538
496	peptidase M16, putative	PF11_0226-s1.278	PF3D7_1121800	D011	III	GA2	yes	2.39864
497	peptidase M16, putative	PF11_0226-s1.278	PF3D7_1121800	D012	B	GA2	yes	1
498	peptidase M16, putative	PF11_0226-s1.278	PF3D7_1121800	D012	I	GA2	yes	4.09378
499	peptidase M16, putative	PF11_0226-s1.278	PF3D7_1121800	D012	II	GA2	yes	1.76193
500	peptidase M16, putative	PF11_0226-s1.278	PF3D7_1121800	D012	III	GA2	yes	2.46556
501	peptidase M16, putative	PF11_0226-s1.278	PF3D7_1121800	D003	B	GA1	no	1
502	peptidase M16, putative	PF11_0226-s1.278	PF3D7_1121800	D003	I	GA1	no	1.21811
503	peptidase M16, putative	PF11_0226-s1.278	PF3D7_1121800	D003	II	GA1	no	1.29407
504	peptidase M16, putative	PF11_0226-s1.278	PF3D7_1121800	D003	III	GA1	no	1.52119
505	peptidase M16, putative	PF11_0226-s1.278	PF3D7_1121800	D013	B	GA2	yes	1
506	peptidase M16, putative	PF11_0226-s1.278	PF3D7_1121800	D013	I	GA2	yes	0.885593
507	peptidase M16, putative	PF11_0226-s1.278	PF3D7_1121800	D013	II	GA2	yes	5.79844
508	peptidase M16, putative	PF11_0226-s1.278	PF3D7_1121800	D013	III	GA2	yes	8.57505
509	peptidase M16, putative	PF11_0226-s1.278	PF3D7_1121800	D014	B	GA2	yes	1
510	peptidase M16, putative	PF11_0226-s1.278	PF3D7_1121800	D014	I	GA2	yes	0.842766
511	peptidase M16, putative	PF11_0226-s1.278	PF3D7_1121800	D014	II	GA2	yes	0.954699
512	peptidase M16, putative	PF11_0226-s1.278	PF3D7_1121800	D014	III	GA2	yes	0.97326
513	peptidase M16, putative	PF11_0226-s1.278	PF3D7_1121800	D004	B	GA1	no	1
514	peptidase M16, putative	PF11_0226-s1.278	PF3D7_1121800	D004	I	GA1	no	1.70434
515	peptidase M16, putative	PF11_0226-s1.278	PF3D7_1121800	D004	II	GA1	no	1.22035
516	peptidase M16, putative	PF11_0226-s1.278	PF3D7_1121800	D004	III	GA1	no	0.911561
517	peptidase M16, putative	PF11_0226-s1.278	PF3D7_1121800	D015	B	GA2	no	1
518	peptidase M16, putative	PF11_0226-s1.278	PF3D7_1121800	D015	I	GA2	no	1.50068
519	peptidase M16, putative	PF11_0226-s1.278	PF3D7_1121800	D015	II	GA2	no	3.30921
520	peptidase M16, putative	PF11_0226-s1.278	PF3D7_1121800	D015	III	GA2	no	6.46628
521	peptidase M16, putative	PF11_0226-s1.278	PF3D7_1121800	D005	B	GA1	yes	1
522	peptidase M16, putative	PF11_0226-s1.278	PF3D7_1121800	D005	I	GA1	yes	1.98635
523	peptidase M16, putative	PF11_0226-s1.278	PF3D7_1121800	D005	II	GA1	yes	2.01497
524	peptidase M16, putative	PF11_0226-s1.278	PF3D7_1121800	D005	III	GA1	yes	2.08999
525	peptidase M16, putative	PF11_0226-s1.278	PF3D7_1121800	D006	B	GA1	no	1
526	peptidase M16, putative	PF11_0226-s1.278	PF3D7_1121800	D006	I	GA1	no	0.562456
527	peptidase M16, putative	PF11_0226-s1.278	PF3D7_1121800	D006	II	GA1	no	1.08535
528	peptidase M16, putative	PF11_0226-s1.278	PF3D7_1121800	D006	III	GA1	no	1.10435
529	peptidase M16, putative	PF11_0226-s1.278	PF3D7_1121800	D016	B	GA2	yes	1
530	peptidase M16, putative	PF11_0226-s1.278	PF3D7_1121800	D016	I	GA2	yes	0.539628
531	peptidase M16, putative	PF11_0226-s1.278	PF3D7_1121800	D016	II	GA2	yes	0.936444
532	peptidase M16, putative	PF11_0226-s1.278	PF3D7_1121800	D016	III	GA2	yes	0.945377
533	peptidase M16, putative	PF11_0226-s1.278	PF3D7_1121800	D007	B	GA1	no	1
534	peptidase M16, putative	PF11_0226-s1.278	PF3D7_1121800	D007	I	GA1	no	1.56488
535	peptidase M16, putative	PF11_0226-s1.278	PF3D7_1121800	D007	II	GA1	no	1.9277
536	peptidase M16, putative	PF11_0226-s1.278	PF3D7_1121800	D007	III	GA1	no	1.28621
537	peptidase M16, putative	PF11_0226-s1.278	PF3D7_1121800	D008	B	GA1	no	1
538	peptidase M16, putative	PF11_0226-s1.278	PF3D7_1121800	D008	I	GA1	no	1.348
539	peptidase M16, putative	PF11_0226-s1.278	PF3D7_1121800	D008	II	GA1	no	1.17216
540	peptidase M16, putative	PF11_0226-s1.278	PF3D7_1121800	D008	III	GA1	no	1.7675
541	peptidase M16, putative	PF11_0226-s1.278	PF3D7_1121800	D017	B	GA2	yes	1
542	peptidase M16, putative	PF11_0226-s1.278	PF3D7_1121800	D017	I	GA2	yes	0.925883
543	peptidase M16, putative	PF11_0226-s1.278	PF3D7_1121800	D017	II	GA2	yes	2.9994
544	peptidase M16, putative	PF11_0226-s1.278	PF3D7_1121800	D017	III	GA2	yes	4.98105
545	conserved Plasmodium protein, unknown function	PF11_0342e1s2.114	PF3D7_1133200	D009	B	GA2	yes	1
546	conserved Plasmodium protein, unknown function	PF11_0342e1s2.114	PF3D7_1133200	D009	I	GA2	yes	0.896091
547	conserved Plasmodium protein, unknown function	PF11_0342e1s2.114	PF3D7_1133200	D009	II	GA2	yes	0.944885
548	conserved Plasmodium protein, unknown function	PF11_0342e1s2.114	PF3D7_1133200	D009	III	GA2	yes	0.525362
549	conserved Plasmodium protein, unknown function	PF11_0342e1s2.114	PF3D7_1133200	D001	B	GA1	no	1
550	conserved Plasmodium protein, unknown function	PF11_0342e1s2.114	PF3D7_1133200	D001	I	GA1	no	0.827214
551	conserved Plasmodium protein, unknown function	PF11_0342e1s2.114	PF3D7_1133200	D001	II	GA1	no	0.914725
552	conserved Plasmodium protein, unknown function	PF11_0342e1s2.114	PF3D7_1133200	D001	III	GA1	no	0.984897
553	conserved Plasmodium protein, unknown function	PF11_0342e1s2.114	PF3D7_1133200	D010	B	GA2	yes	1
554	conserved Plasmodium protein, unknown function	PF11_0342e1s2.114	PF3D7_1133200	D010	I	GA2	yes	0.768939
555	conserved Plasmodium protein, unknown function	PF11_0342e1s2.114	PF3D7_1133200	D010	II	GA2	yes	0.886335
556	conserved Plasmodium protein, unknown function	PF11_0342e1s2.114	PF3D7_1133200	D010	III	GA2	yes	0.700554
557	conserved Plasmodium protein, unknown function	PF11_0342e1s2.114	PF3D7_1133200	D002	B	GA1	no	1
558	conserved Plasmodium protein, unknown function	PF11_0342e1s2.114	PF3D7_1133200	D002	I	GA1	no	1.29004
559	conserved Plasmodium protein, unknown function	PF11_0342e1s2.114	PF3D7_1133200	D002	II	GA1	no	1.32555
560	conserved Plasmodium protein, unknown function	PF11_0342e1s2.114	PF3D7_1133200	D002	III	GA1	no	0.996122
561	conserved Plasmodium protein, unknown function	PF11_0342e1s2.114	PF3D7_1133200	D011	B	GA2	yes	1
562	conserved Plasmodium protein, unknown function	PF11_0342e1s2.114	PF3D7_1133200	D011	I	GA2	yes	0.83455
563	conserved Plasmodium protein, unknown function	PF11_0342e1s2.114	PF3D7_1133200	D011	II	GA2	yes	2.80483
564	conserved Plasmodium protein, unknown function	PF11_0342e1s2.114	PF3D7_1133200	D011	III	GA2	yes	3.22669
565	conserved Plasmodium protein, unknown function	PF11_0342e1s2.114	PF3D7_1133200	D012	B	GA2	yes	1
566	conserved Plasmodium protein, unknown function	PF11_0342e1s2.114	PF3D7_1133200	D012	I	GA2	yes	0.904152
567	conserved Plasmodium protein, unknown function	PF11_0342e1s2.114	PF3D7_1133200	D012	II	GA2	yes	0.748887
568	conserved Plasmodium protein, unknown function	PF11_0342e1s2.114	PF3D7_1133200	D012	III	GA2	yes	1.59626
569	conserved Plasmodium protein, unknown function	PF11_0342e1s2.114	PF3D7_1133200	D003	B	GA1	no	1
570	conserved Plasmodium protein, unknown function	PF11_0342e1s2.114	PF3D7_1133200	D003	I	GA1	no	0.766118
571	conserved Plasmodium protein, unknown function	PF11_0342e1s2.114	PF3D7_1133200	D003	II	GA1	no	1.06438
572	conserved Plasmodium protein, unknown function	PF11_0342e1s2.114	PF3D7_1133200	D003	III	GA1	no	2.27875
573	conserved Plasmodium protein, unknown function	PF11_0342e1s2.114	PF3D7_1133200	D013	B	GA2	yes	1
574	conserved Plasmodium protein, unknown function	PF11_0342e1s2.114	PF3D7_1133200	D013	I	GA2	yes	0.457245
575	conserved Plasmodium protein, unknown function	PF11_0342e1s2.114	PF3D7_1133200	D013	II	GA2	yes	5.00953
576	conserved Plasmodium protein, unknown function	PF11_0342e1s2.114	PF3D7_1133200	D013	III	GA2	yes	6.8773
577	conserved Plasmodium protein, unknown function	PF11_0342e1s2.114	PF3D7_1133200	D014	B	GA2	yes	1
578	conserved Plasmodium protein, unknown function	PF11_0342e1s2.114	PF3D7_1133200	D014	I	GA2	yes	0.276561
579	conserved Plasmodium protein, unknown function	PF11_0342e1s2.114	PF3D7_1133200	D014	II	GA2	yes	0.798736
580	conserved Plasmodium protein, unknown function	PF11_0342e1s2.114	PF3D7_1133200	D014	III	GA2	yes	0.657744
581	conserved Plasmodium protein, unknown function	PF11_0342e1s2.114	PF3D7_1133200	D004	B	GA1	no	1
582	conserved Plasmodium protein, unknown function	PF11_0342e1s2.114	PF3D7_1133200	D004	I	GA1	no	1.58082
583	conserved Plasmodium protein, unknown function	PF11_0342e1s2.114	PF3D7_1133200	D004	II	GA1	no	1.23322
584	conserved Plasmodium protein, unknown function	PF11_0342e1s2.114	PF3D7_1133200	D004	III	GA1	no	0.595884
585	conserved Plasmodium protein, unknown function	PF11_0342e1s2.114	PF3D7_1133200	D015	B	GA2	no	1
586	conserved Plasmodium protein, unknown function	PF11_0342e1s2.114	PF3D7_1133200	D015	I	GA2	no	1.22345
587	conserved Plasmodium protein, unknown function	PF11_0342e1s2.114	PF3D7_1133200	D015	II	GA2	no	2.56311
588	conserved Plasmodium protein, unknown function	PF11_0342e1s2.114	PF3D7_1133200	D015	III	GA2	no	5.36084
589	conserved Plasmodium protein, unknown function	PF11_0342e1s2.114	PF3D7_1133200	D005	B	GA1	yes	1
590	conserved Plasmodium protein, unknown function	PF11_0342e1s2.114	PF3D7_1133200	D005	I	GA1	yes	1.738
591	conserved Plasmodium protein, unknown function	PF11_0342e1s2.114	PF3D7_1133200	D005	II	GA1	yes	1.78531
592	conserved Plasmodium protein, unknown function	PF11_0342e1s2.114	PF3D7_1133200	D005	III	GA1	yes	1.97972
593	conserved Plasmodium protein, unknown function	PF11_0342e1s2.114	PF3D7_1133200	D006	B	GA1	no	1
594	conserved Plasmodium protein, unknown function	PF11_0342e1s2.114	PF3D7_1133200	D006	I	GA1	no	0.859345
595	conserved Plasmodium protein, unknown function	PF11_0342e1s2.114	PF3D7_1133200	D006	II	GA1	no	1.20693
596	conserved Plasmodium protein, unknown function	PF11_0342e1s2.114	PF3D7_1133200	D006	III	GA1	no	1.25098
597	conserved Plasmodium protein, unknown function	PF11_0342e1s2.114	PF3D7_1133200	D016	B	GA2	yes	1
598	conserved Plasmodium protein, unknown function	PF11_0342e1s2.114	PF3D7_1133200	D016	I	GA2	yes	1.60014
599	conserved Plasmodium protein, unknown function	PF11_0342e1s2.114	PF3D7_1133200	D016	II	GA2	yes	2.13244
600	conserved Plasmodium protein, unknown function	PF11_0342e1s2.114	PF3D7_1133200	D016	III	GA2	yes	1.97817
601	conserved Plasmodium protein, unknown function	PF11_0342e1s2.114	PF3D7_1133200	D007	B	GA1	no	1
602	conserved Plasmodium protein, unknown function	PF11_0342e1s2.114	PF3D7_1133200	D007	I	GA1	no	0.949935
603	conserved Plasmodium protein, unknown function	PF11_0342e1s2.114	PF3D7_1133200	D007	II	GA1	no	1.21189
604	conserved Plasmodium protein, unknown function	PF11_0342e1s2.114	PF3D7_1133200	D007	III	GA1	no	0.859444
605	conserved Plasmodium protein, unknown function	PF11_0342e1s2.114	PF3D7_1133200	D008	B	GA1	no	1
606	conserved Plasmodium protein, unknown function	PF11_0342e1s2.114	PF3D7_1133200	D008	I	GA1	no	1.04659
607	conserved Plasmodium protein, unknown function	PF11_0342e1s2.114	PF3D7_1133200	D008	II	GA1	no	1.04945
608	conserved Plasmodium protein, unknown function	PF11_0342e1s2.114	PF3D7_1133200	D008	III	GA1	no	1.14146
609	conserved Plasmodium protein, unknown function	PF11_0342e1s2.114	PF3D7_1133200	D017	B	GA2	yes	1
610	conserved Plasmodium protein, unknown function	PF11_0342e1s2.114	PF3D7_1133200	D017	I	GA2	yes	1.14109
611	conserved Plasmodium protein, unknown function	PF11_0342e1s2.114	PF3D7_1133200	D017	II	GA2	yes	1.4491
612	conserved Plasmodium protein, unknown function	PF11_0342e1s2.114	PF3D7_1133200	D017	III	GA2	yes	2.4899
613	AP2 domain transcription factor, putative	PF11_0404e2s3.115	PF3D7_1139300	D009	B	GA2	yes	1
614	AP2 domain transcription factor, putative	PF11_0404e2s3.115	PF3D7_1139300	D009	I	GA2	yes	0.708563
615	AP2 domain transcription factor, putative	PF11_0404e2s3.115	PF3D7_1139300	D009	II	GA2	yes	0.739167
616	AP2 domain transcription factor, putative	PF11_0404e2s3.115	PF3D7_1139300	D009	III	GA2	yes	0.393664
617	AP2 domain transcription factor, putative	PF11_0404e2s3.115	PF3D7_1139300	D001	B	GA1	no	1
618	AP2 domain transcription factor, putative	PF11_0404e2s3.115	PF3D7_1139300	D001	I	GA1	no	0.8709
619	AP2 domain transcription factor, putative	PF11_0404e2s3.115	PF3D7_1139300	D001	II	GA1	no	1.26547
620	AP2 domain transcription factor, putative	PF11_0404e2s3.115	PF3D7_1139300	D001	III	GA1	no	1.15865
621	AP2 domain transcription factor, putative	PF11_0404e2s3.115	PF3D7_1139300	D010	B	GA2	yes	1
622	AP2 domain transcription factor, putative	PF11_0404e2s3.115	PF3D7_1139300	D010	I	GA2	yes	0.612109
623	AP2 domain transcription factor, putative	PF11_0404e2s3.115	PF3D7_1139300	D010	II	GA2	yes	1.30295
624	AP2 domain transcription factor, putative	PF11_0404e2s3.115	PF3D7_1139300	D010	III	GA2	yes	1.2736
625	AP2 domain transcription factor, putative	PF11_0404e2s3.115	PF3D7_1139300	D002	B	GA1	no	1
626	AP2 domain transcription factor, putative	PF11_0404e2s3.115	PF3D7_1139300	D002	I	GA1	no	1.13554
627	AP2 domain transcription factor, putative	PF11_0404e2s3.115	PF3D7_1139300	D002	II	GA1	no	1.1573
628	AP2 domain transcription factor, putative	PF11_0404e2s3.115	PF3D7_1139300	D002	III	GA1	no	1.28581
629	AP2 domain transcription factor, putative	PF11_0404e2s3.115	PF3D7_1139300	D011	B	GA2	yes	1
630	AP2 domain transcription factor, putative	PF11_0404e2s3.115	PF3D7_1139300	D011	I	GA2	yes	1.22899
631	AP2 domain transcription factor, putative	PF11_0404e2s3.115	PF3D7_1139300	D011	II	GA2	yes	3.09326
632	AP2 domain transcription factor, putative	PF11_0404e2s3.115	PF3D7_1139300	D011	III	GA2	yes	4.10749
633	AP2 domain transcription factor, putative	PF11_0404e2s3.115	PF3D7_1139300	D012	B	GA2	yes	1
634	AP2 domain transcription factor, putative	PF11_0404e2s3.115	PF3D7_1139300	D012	I	GA2	yes	3.73131
635	AP2 domain transcription factor, putative	PF11_0404e2s3.115	PF3D7_1139300	D012	II	GA2	yes	1.06783
636	AP2 domain transcription factor, putative	PF11_0404e2s3.115	PF3D7_1139300	D012	III	GA2	yes	3.81627
637	AP2 domain transcription factor, putative	PF11_0404e2s3.115	PF3D7_1139300	D003	B	GA1	no	1
638	AP2 domain transcription factor, putative	PF11_0404e2s3.115	PF3D7_1139300	D003	I	GA1	no	0.713685
639	AP2 domain transcription factor, putative	PF11_0404e2s3.115	PF3D7_1139300	D003	II	GA1	no	1.12248
640	AP2 domain transcription factor, putative	PF11_0404e2s3.115	PF3D7_1139300	D003	III	GA1	no	1.9218
641	AP2 domain transcription factor, putative	PF11_0404e2s3.115	PF3D7_1139300	D013	B	GA2	yes	1
642	AP2 domain transcription factor, putative	PF11_0404e2s3.115	PF3D7_1139300	D013	I	GA2	yes	0.990161
643	AP2 domain transcription factor, putative	PF11_0404e2s3.115	PF3D7_1139300	D013	II	GA2	yes	3.27847
644	AP2 domain transcription factor, putative	PF11_0404e2s3.115	PF3D7_1139300	D013	III	GA2	yes	3.94821
645	AP2 domain transcription factor, putative	PF11_0404e2s3.115	PF3D7_1139300	D014	B	GA2	yes	1
646	AP2 domain transcription factor, putative	PF11_0404e2s3.115	PF3D7_1139300	D014	I	GA2	yes	0.434962
647	AP2 domain transcription factor, putative	PF11_0404e2s3.115	PF3D7_1139300	D014	II	GA2	yes	0.727939
648	AP2 domain transcription factor, putative	PF11_0404e2s3.115	PF3D7_1139300	D014	III	GA2	yes	0.859242
649	AP2 domain transcription factor, putative	PF11_0404e2s3.115	PF3D7_1139300	D004	B	GA1	no	1
650	AP2 domain transcription factor, putative	PF11_0404e2s3.115	PF3D7_1139300	D004	I	GA1	no	0.739977
651	AP2 domain transcription factor, putative	PF11_0404e2s3.115	PF3D7_1139300	D004	II	GA1	no	1.01392
652	AP2 domain transcription factor, putative	PF11_0404e2s3.115	PF3D7_1139300	D004	III	GA1	no	0.910384
653	AP2 domain transcription factor, putative	PF11_0404e2s3.115	PF3D7_1139300	D015	B	GA2	no	1
654	AP2 domain transcription factor, putative	PF11_0404e2s3.115	PF3D7_1139300	D015	I	GA2	no	1.16341
655	AP2 domain transcription factor, putative	PF11_0404e2s3.115	PF3D7_1139300	D015	II	GA2	no	3.01671
656	AP2 domain transcription factor, putative	PF11_0404e2s3.115	PF3D7_1139300	D015	III	GA2	no	5.49298
657	AP2 domain transcription factor, putative	PF11_0404e2s3.115	PF3D7_1139300	D005	B	GA1	yes	1
658	AP2 domain transcription factor, putative	PF11_0404e2s3.115	PF3D7_1139300	D005	I	GA1	yes	1.76213
659	AP2 domain transcription factor, putative	PF11_0404e2s3.115	PF3D7_1139300	D005	II	GA1	yes	2.01445
660	AP2 domain transcription factor, putative	PF11_0404e2s3.115	PF3D7_1139300	D005	III	GA1	yes	1.38207
661	AP2 domain transcription factor, putative	PF11_0404e2s3.115	PF3D7_1139300	D006	B	GA1	no	1
662	AP2 domain transcription factor, putative	PF11_0404e2s3.115	PF3D7_1139300	D006	I	GA1	no	0.581931
663	AP2 domain transcription factor, putative	PF11_0404e2s3.115	PF3D7_1139300	D006	II	GA1	no	1.07155
664	AP2 domain transcription factor, putative	PF11_0404e2s3.115	PF3D7_1139300	D006	III	GA1	no	1.06647
665	AP2 domain transcription factor, putative	PF11_0404e2s3.115	PF3D7_1139300	D016	B	GA2	yes	1
666	AP2 domain transcription factor, putative	PF11_0404e2s3.115	PF3D7_1139300	D016	I	GA2	yes	0.567681
667	AP2 domain transcription factor, putative	PF11_0404e2s3.115	PF3D7_1139300	D016	II	GA2	yes	0.968572
668	AP2 domain transcription factor, putative	PF11_0404e2s3.115	PF3D7_1139300	D016	III	GA2	yes	0.590572
669	AP2 domain transcription factor, putative	PF11_0404e2s3.115	PF3D7_1139300	D007	B	GA1	no	1
670	AP2 domain transcription factor, putative	PF11_0404e2s3.115	PF3D7_1139300	D007	I	GA1	no	1.40673
671	AP2 domain transcription factor, putative	PF11_0404e2s3.115	PF3D7_1139300	D007	II	GA1	no	1.64215
672	AP2 domain transcription factor, putative	PF11_0404e2s3.115	PF3D7_1139300	D007	III	GA1	no	0.307155
673	AP2 domain transcription factor, putative	PF11_0404e2s3.115	PF3D7_1139300	D008	B	GA1	no	1
674	AP2 domain transcription factor, putative	PF11_0404e2s3.115	PF3D7_1139300	D008	I	GA1	no	1.30635
675	AP2 domain transcription factor, putative	PF11_0404e2s3.115	PF3D7_1139300	D008	II	GA1	no	2.04168
676	AP2 domain transcription factor, putative	PF11_0404e2s3.115	PF3D7_1139300	D008	III	GA1	no	0.296312
677	AP2 domain transcription factor, putative	PF11_0404e2s3.115	PF3D7_1139300	D017	B	GA2	yes	1
678	AP2 domain transcription factor, putative	PF11_0404e2s3.115	PF3D7_1139300	D017	I	GA2	yes	0.915473
679	AP2 domain transcription factor, putative	PF11_0404e2s3.115	PF3D7_1139300	D017	II	GA2	yes	2.93095
680	AP2 domain transcription factor, putative	PF11_0404e2s3.115	PF3D7_1139300	D017	III	GA2	yes	5.68644
681	translocon component PTEX150	PF14_0344.118	PF3D7_1436300	D009	B	GA2	yes	1
682	translocon component PTEX150	PF14_0344.118	PF3D7_1436300	D009	I	GA2	yes	1.58521
683	translocon component PTEX150	PF14_0344.118	PF3D7_1436300	D009	II	GA2	yes	1.67408
684	translocon component PTEX150	PF14_0344.118	PF3D7_1436300	D009	III	GA2	yes	0.92872
685	translocon component PTEX150	PF14_0344.118	PF3D7_1436300	D001	B	GA1	no	1
686	translocon component PTEX150	PF14_0344.118	PF3D7_1436300	D001	I	GA1	no	1.00171
687	translocon component PTEX150	PF14_0344.118	PF3D7_1436300	D001	II	GA1	no	0.735462
688	translocon component PTEX150	PF14_0344.118	PF3D7_1436300	D001	III	GA1	no	0.1
689	translocon component PTEX150	PF14_0344.118	PF3D7_1436300	D010	B	GA2	yes	1
690	translocon component PTEX150	PF14_0344.118	PF3D7_1436300	D010	I	GA2	yes	0.902566
691	translocon component PTEX150	PF14_0344.118	PF3D7_1436300	D010	II	GA2	yes	1.22118
692	translocon component PTEX150	PF14_0344.118	PF3D7_1436300	D010	III	GA2	yes	1.29182
693	translocon component PTEX150	PF14_0344.118	PF3D7_1436300	D002	B	GA1	no	1
694	translocon component PTEX150	PF14_0344.118	PF3D7_1436300	D002	I	GA1	no	1.81232
695	translocon component PTEX150	PF14_0344.118	PF3D7_1436300	D002	II	GA1	no	1.30989
696	translocon component PTEX150	PF14_0344.118	PF3D7_1436300	D002	III	GA1	no	0.722168
697	translocon component PTEX150	PF14_0344.118	PF3D7_1436300	D011	B	GA2	yes	1
698	translocon component PTEX150	PF14_0344.118	PF3D7_1436300	D011	I	GA2	yes	2.1042
699	translocon component PTEX150	PF14_0344.118	PF3D7_1436300	D011	II	GA2	yes	1.91351
700	translocon component PTEX150	PF14_0344.118	PF3D7_1436300	D011	III	GA2	yes	1.24583
701	translocon component PTEX150	PF14_0344.118	PF3D7_1436300	D012	B	GA2	yes	1
702	translocon component PTEX150	PF14_0344.118	PF3D7_1436300	D012	I	GA2	yes	0.1
703	translocon component PTEX150	PF14_0344.118	PF3D7_1436300	D012	II	GA2	yes	0.1
704	translocon component PTEX150	PF14_0344.118	PF3D7_1436300	D012	III	GA2	yes	0.1
705	translocon component PTEX150	PF14_0344.118	PF3D7_1436300	D003	B	GA1	no	1
706	translocon component PTEX150	PF14_0344.118	PF3D7_1436300	D003	I	GA1	no	0.1
707	translocon component PTEX150	PF14_0344.118	PF3D7_1436300	D003	II	GA1	no	0.696751
708	translocon component PTEX150	PF14_0344.118	PF3D7_1436300	D003	III	GA1	no	0.444168
709	translocon component PTEX150	PF14_0344.118	PF3D7_1436300	D013	B	GA2	yes	1
710	translocon component PTEX150	PF14_0344.118	PF3D7_1436300	D013	I	GA2	yes	0.1
711	translocon component PTEX150	PF14_0344.118	PF3D7_1436300	D013	II	GA2	yes	0.1
712	translocon component PTEX150	PF14_0344.118	PF3D7_1436300	D013	III	GA2	yes	0.1
713	translocon component PTEX150	PF14_0344.118	PF3D7_1436300	D014	B	GA2	yes	1
714	translocon component PTEX150	PF14_0344.118	PF3D7_1436300	D014	I	GA2	yes	3.47067
715	translocon component PTEX150	PF14_0344.118	PF3D7_1436300	D014	II	GA2	yes	1.16569
716	translocon component PTEX150	PF14_0344.118	PF3D7_1436300	D014	III	GA2	yes	7.43842
717	translocon component PTEX150	PF14_0344.118	PF3D7_1436300	D004	B	GA1	no	1
718	translocon component PTEX150	PF14_0344.118	PF3D7_1436300	D004	I	GA1	no	1.11813
719	translocon component PTEX150	PF14_0344.118	PF3D7_1436300	D004	II	GA1	no	0.415207
720	translocon component PTEX150	PF14_0344.118	PF3D7_1436300	D004	III	GA1	no	0.1
721	translocon component PTEX150	PF14_0344.118	PF3D7_1436300	D015	B	GA2	no	1
722	translocon component PTEX150	PF14_0344.118	PF3D7_1436300	D015	I	GA2	no	1.67871
723	translocon component PTEX150	PF14_0344.118	PF3D7_1436300	D015	II	GA2	no	0.924352
724	translocon component PTEX150	PF14_0344.118	PF3D7_1436300	D015	III	GA2	no	0.972376
725	translocon component PTEX150	PF14_0344.118	PF3D7_1436300	D005	B	GA1	yes	1
726	translocon component PTEX150	PF14_0344.118	PF3D7_1436300	D005	I	GA1	yes	0.773292
727	translocon component PTEX150	PF14_0344.118	PF3D7_1436300	D005	II	GA1	yes	0.876965
728	translocon component PTEX150	PF14_0344.118	PF3D7_1436300	D005	III	GA1	yes	0.679712
729	translocon component PTEX150	PF14_0344.118	PF3D7_1436300	D006	B	GA1	no	1
730	translocon component PTEX150	PF14_0344.118	PF3D7_1436300	D006	I	GA1	no	0.429834
731	translocon component PTEX150	PF14_0344.118	PF3D7_1436300	D006	II	GA1	no	0.711824
732	translocon component PTEX150	PF14_0344.118	PF3D7_1436300	D006	III	GA1	no	0.378442
733	translocon component PTEX150	PF14_0344.118	PF3D7_1436300	D016	B	GA2	yes	1
734	translocon component PTEX150	PF14_0344.118	PF3D7_1436300	D016	I	GA2	yes	0.169188
735	translocon component PTEX150	PF14_0344.118	PF3D7_1436300	D016	II	GA2	yes	0.710225
736	translocon component PTEX150	PF14_0344.118	PF3D7_1436300	D016	III	GA2	yes	0.502751
737	translocon component PTEX150	PF14_0344.118	PF3D7_1436300	D007	B	GA1	no	1
738	translocon component PTEX150	PF14_0344.118	PF3D7_1436300	D007	I	GA1	no	1.32057
739	translocon component PTEX150	PF14_0344.118	PF3D7_1436300	D007	II	GA1	no	0.1
740	translocon component PTEX150	PF14_0344.118	PF3D7_1436300	D007	III	GA1	no	0.1
741	translocon component PTEX150	PF14_0344.118	PF3D7_1436300	D008	B	GA1	no	1
742	translocon component PTEX150	PF14_0344.118	PF3D7_1436300	D008	I	GA1	no	0.1
743	translocon component PTEX150	PF14_0344.118	PF3D7_1436300	D008	II	GA1	no	2.61452
744	translocon component PTEX150	PF14_0344.118	PF3D7_1436300	D008	III	GA1	no	4.52109
745	translocon component PTEX150	PF14_0344.118	PF3D7_1436300	D017	B	GA2	yes	1
746	translocon component PTEX150	PF14_0344.118	PF3D7_1436300	D017	I	GA2	yes	0.1
747	translocon component PTEX150	PF14_0344.118	PF3D7_1436300	D017	II	GA2	yes	2.25981
748	translocon component PTEX150	PF14_0344.118	PF3D7_1436300	D017	III	GA2	yes	0.1
749	translocon component PTEX150	PF14_0344e1s1.219	PF3D7_1436300	D009	B	GA2	yes	1
750	translocon component PTEX150	PF14_0344e1s1.219	PF3D7_1436300	D009	I	GA2	yes	0.685153
751	translocon component PTEX150	PF14_0344e1s1.219	PF3D7_1436300	D009	II	GA2	yes	0.927551
752	translocon component PTEX150	PF14_0344e1s1.219	PF3D7_1436300	D009	III	GA2	yes	0.77829
753	translocon component PTEX150	PF14_0344e1s1.219	PF3D7_1436300	D001	B	GA1	no	1
754	translocon component PTEX150	PF14_0344e1s1.219	PF3D7_1436300	D001	I	GA1	no	1.51845
755	translocon component PTEX150	PF14_0344e1s1.219	PF3D7_1436300	D001	II	GA1	no	2.46348
756	translocon component PTEX150	PF14_0344e1s1.219	PF3D7_1436300	D001	III	GA1	no	0.795664
757	translocon component PTEX150	PF14_0344e1s1.219	PF3D7_1436300	D010	B	GA2	yes	1
758	translocon component PTEX150	PF14_0344e1s1.219	PF3D7_1436300	D010	I	GA2	yes	1.23355
759	translocon component PTEX150	PF14_0344e1s1.219	PF3D7_1436300	D010	II	GA2	yes	2.05524
760	translocon component PTEX150	PF14_0344e1s1.219	PF3D7_1436300	D010	III	GA2	yes	3.12805
761	translocon component PTEX150	PF14_0344e1s1.219	PF3D7_1436300	D002	B	GA1	no	1
762	translocon component PTEX150	PF14_0344e1s1.219	PF3D7_1436300	D002	I	GA1	no	0.347731
763	translocon component PTEX150	PF14_0344e1s1.219	PF3D7_1436300	D002	II	GA1	no	3.66175
764	translocon component PTEX150	PF14_0344e1s1.219	PF3D7_1436300	D002	III	GA1	no	4.17478
765	translocon component PTEX150	PF14_0344e1s1.219	PF3D7_1436300	D011	B	GA2	yes	1
766	translocon component PTEX150	PF14_0344e1s1.219	PF3D7_1436300	D011	I	GA2	yes	1.01039
767	translocon component PTEX150	PF14_0344e1s1.219	PF3D7_1436300	D011	II	GA2	yes	3.55258
768	translocon component PTEX150	PF14_0344e1s1.219	PF3D7_1436300	D011	III	GA2	yes	3.95529
769	translocon component PTEX150	PF14_0344e1s1.219	PF3D7_1436300	D012	B	GA2	yes	1
770	translocon component PTEX150	PF14_0344e1s1.219	PF3D7_1436300	D012	I	GA2	yes	0.493742
771	translocon component PTEX150	PF14_0344e1s1.219	PF3D7_1436300	D012	II	GA2	yes	1.0057
772	translocon component PTEX150	PF14_0344e1s1.219	PF3D7_1436300	D012	III	GA2	yes	0.469116
773	translocon component PTEX150	PF14_0344e1s1.219	PF3D7_1436300	D003	B	GA1	no	1
774	translocon component PTEX150	PF14_0344e1s1.219	PF3D7_1436300	D003	I	GA1	no	0.692107
775	translocon component PTEX150	PF14_0344e1s1.219	PF3D7_1436300	D003	II	GA1	no	1.02417
776	translocon component PTEX150	PF14_0344e1s1.219	PF3D7_1436300	D003	III	GA1	no	2.13215
777	translocon component PTEX150	PF14_0344e1s1.219	PF3D7_1436300	D013	B	GA2	yes	1
778	translocon component PTEX150	PF14_0344e1s1.219	PF3D7_1436300	D013	I	GA2	yes	0.795855
779	translocon component PTEX150	PF14_0344e1s1.219	PF3D7_1436300	D013	II	GA2	yes	11.314
780	translocon component PTEX150	PF14_0344e1s1.219	PF3D7_1436300	D013	III	GA2	yes	15.3621
781	translocon component PTEX150	PF14_0344e1s1.219	PF3D7_1436300	D014	B	GA2	yes	1
782	translocon component PTEX150	PF14_0344e1s1.219	PF3D7_1436300	D014	I	GA2	yes	0.761822
783	translocon component PTEX150	PF14_0344e1s1.219	PF3D7_1436300	D014	II	GA2	yes	0.876092
784	translocon component PTEX150	PF14_0344e1s1.219	PF3D7_1436300	D014	III	GA2	yes	0.814242
785	translocon component PTEX150	PF14_0344e1s1.219	PF3D7_1436300	D004	B	GA1	no	1
786	translocon component PTEX150	PF14_0344e1s1.219	PF3D7_1436300	D004	I	GA1	no	1.38472
787	translocon component PTEX150	PF14_0344e1s1.219	PF3D7_1436300	D004	II	GA1	no	1.86051
788	translocon component PTEX150	PF14_0344e1s1.219	PF3D7_1436300	D004	III	GA1	no	0.1
789	translocon component PTEX150	PF14_0344e1s1.219	PF3D7_1436300	D015	B	GA2	no	1
790	translocon component PTEX150	PF14_0344e1s1.219	PF3D7_1436300	D015	I	GA2	no	1.06201
791	translocon component PTEX150	PF14_0344e1s1.219	PF3D7_1436300	D015	II	GA2	no	3.11843
792	translocon component PTEX150	PF14_0344e1s1.219	PF3D7_1436300	D015	III	GA2	no	5.94476
793	translocon component PTEX150	PF14_0344e1s1.219	PF3D7_1436300	D005	B	GA1	yes	1
794	translocon component PTEX150	PF14_0344e1s1.219	PF3D7_1436300	D005	I	GA1	yes	2.11741
795	translocon component PTEX150	PF14_0344e1s1.219	PF3D7_1436300	D005	II	GA1	yes	2.32267
796	translocon component PTEX150	PF14_0344e1s1.219	PF3D7_1436300	D005	III	GA1	yes	2.53699
797	translocon component PTEX150	PF14_0344e1s1.219	PF3D7_1436300	D006	B	GA1	no	1
798	translocon component PTEX150	PF14_0344e1s1.219	PF3D7_1436300	D006	I	GA1	no	0.524574
799	translocon component PTEX150	PF14_0344e1s1.219	PF3D7_1436300	D006	II	GA1	no	1.12645
800	translocon component PTEX150	PF14_0344e1s1.219	PF3D7_1436300	D006	III	GA1	no	1.10161
801	translocon component PTEX150	PF14_0344e1s1.219	PF3D7_1436300	D016	B	GA2	yes	1
802	translocon component PTEX150	PF14_0344e1s1.219	PF3D7_1436300	D016	I	GA2	yes	0.394995
803	translocon component PTEX150	PF14_0344e1s1.219	PF3D7_1436300	D016	II	GA2	yes	0.417212
804	translocon component PTEX150	PF14_0344e1s1.219	PF3D7_1436300	D016	III	GA2	yes	0.863307
805	translocon component PTEX150	PF14_0344e1s1.219	PF3D7_1436300	D007	B	GA1	no	1
806	translocon component PTEX150	PF14_0344e1s1.219	PF3D7_1436300	D007	I	GA1	no	0.410099
807	translocon component PTEX150	PF14_0344e1s1.219	PF3D7_1436300	D007	II	GA1	no	0.466353
808	translocon component PTEX150	PF14_0344e1s1.219	PF3D7_1436300	D007	III	GA1	no	0.179226
809	translocon component PTEX150	PF14_0344e1s1.219	PF3D7_1436300	D008	B	GA1	no	1
810	translocon component PTEX150	PF14_0344e1s1.219	PF3D7_1436300	D008	I	GA1	no	1.1168
811	translocon component PTEX150	PF14_0344e1s1.219	PF3D7_1436300	D008	II	GA1	no	1.13076
812	translocon component PTEX150	PF14_0344e1s1.219	PF3D7_1436300	D008	III	GA1	no	0.95781
813	translocon component PTEX150	PF14_0344e1s1.219	PF3D7_1436300	D017	B	GA2	yes	1
814	translocon component PTEX150	PF14_0344e1s1.219	PF3D7_1436300	D017	I	GA2	yes	0.713027
815	translocon component PTEX150	PF14_0344e1s1.219	PF3D7_1436300	D017	II	GA2	yes	4.48176
816	translocon component PTEX150	PF14_0344e1s1.219	PF3D7_1436300	D017	III	GA2	yes	8.12084
817	conserved Plasmodium protein, unknown function	PF14_0649-e2s1.95	PF3D7_1468100	D009	B	GA2	yes	1
818	conserved Plasmodium protein, unknown function	PF14_0649-e2s1.95	PF3D7_1468100	D009	I	GA2	yes	1.14364
819	conserved Plasmodium protein, unknown function	PF14_0649-e2s1.95	PF3D7_1468100	D009	II	GA2	yes	1.164
820	conserved Plasmodium protein, unknown function	PF14_0649-e2s1.95	PF3D7_1468100	D009	III	GA2	yes	0.600395
821	conserved Plasmodium protein, unknown function	PF14_0649-e2s1.95	PF3D7_1468100	D001	B	GA1	no	1
822	conserved Plasmodium protein, unknown function	PF14_0649-e2s1.95	PF3D7_1468100	D001	I	GA1	no	1.12495
823	conserved Plasmodium protein, unknown function	PF14_0649-e2s1.95	PF3D7_1468100	D001	II	GA1	no	1.13787
824	conserved Plasmodium protein, unknown function	PF14_0649-e2s1.95	PF3D7_1468100	D001	III	GA1	no	1.33687
825	conserved Plasmodium protein, unknown function	PF14_0649-e2s1.95	PF3D7_1468100	D010	B	GA2	yes	1
826	conserved Plasmodium protein, unknown function	PF14_0649-e2s1.95	PF3D7_1468100	D010	I	GA2	yes	0.962519
827	conserved Plasmodium protein, unknown function	PF14_0649-e2s1.95	PF3D7_1468100	D010	II	GA2	yes	1.19846
828	conserved Plasmodium protein, unknown function	PF14_0649-e2s1.95	PF3D7_1468100	D010	III	GA2	yes	0.850398
829	conserved Plasmodium protein, unknown function	PF14_0649-e2s1.95	PF3D7_1468100	D002	B	GA1	no	1
830	conserved Plasmodium protein, unknown function	PF14_0649-e2s1.95	PF3D7_1468100	D002	I	GA1	no	0.460518
831	conserved Plasmodium protein, unknown function	PF14_0649-e2s1.95	PF3D7_1468100	D002	II	GA1	no	0.924263
832	conserved Plasmodium protein, unknown function	PF14_0649-e2s1.95	PF3D7_1468100	D002	III	GA1	no	0.152102
833	conserved Plasmodium protein, unknown function	PF14_0649-e2s1.95	PF3D7_1468100	D011	B	GA2	yes	1
834	conserved Plasmodium protein, unknown function	PF14_0649-e2s1.95	PF3D7_1468100	D011	I	GA2	yes	1.2066
835	conserved Plasmodium protein, unknown function	PF14_0649-e2s1.95	PF3D7_1468100	D011	II	GA2	yes	3.66402
836	conserved Plasmodium protein, unknown function	PF14_0649-e2s1.95	PF3D7_1468100	D011	III	GA2	yes	3.44861
837	conserved Plasmodium protein, unknown function	PF14_0649-e2s1.95	PF3D7_1468100	D012	B	GA2	yes	1
838	conserved Plasmodium protein, unknown function	PF14_0649-e2s1.95	PF3D7_1468100	D012	I	GA2	yes	0.75363
839	conserved Plasmodium protein, unknown function	PF14_0649-e2s1.95	PF3D7_1468100	D012	II	GA2	yes	1.02698
840	conserved Plasmodium protein, unknown function	PF14_0649-e2s1.95	PF3D7_1468100	D012	III	GA2	yes	1.13525
841	conserved Plasmodium protein, unknown function	PF14_0649-e2s1.95	PF3D7_1468100	D003	B	GA1	no	1
842	conserved Plasmodium protein, unknown function	PF14_0649-e2s1.95	PF3D7_1468100	D003	I	GA1	no	0.750309
843	conserved Plasmodium protein, unknown function	PF14_0649-e2s1.95	PF3D7_1468100	D003	II	GA1	no	1.07903
844	conserved Plasmodium protein, unknown function	PF14_0649-e2s1.95	PF3D7_1468100	D003	III	GA1	no	1.97232
845	conserved Plasmodium protein, unknown function	PF14_0649-e2s1.95	PF3D7_1468100	D013	B	GA2	yes	1
846	conserved Plasmodium protein, unknown function	PF14_0649-e2s1.95	PF3D7_1468100	D013	I	GA2	yes	0.873614
847	conserved Plasmodium protein, unknown function	PF14_0649-e2s1.95	PF3D7_1468100	D013	II	GA2	yes	5.43421
848	conserved Plasmodium protein, unknown function	PF14_0649-e2s1.95	PF3D7_1468100	D013	III	GA2	yes	8.18073
849	conserved Plasmodium protein, unknown function	PF14_0649-e2s1.95	PF3D7_1468100	D014	B	GA2	yes	1
850	conserved Plasmodium protein, unknown function	PF14_0649-e2s1.95	PF3D7_1468100	D014	I	GA2	yes	0.782483
851	conserved Plasmodium protein, unknown function	PF14_0649-e2s1.95	PF3D7_1468100	D014	II	GA2	yes	0.789979
852	conserved Plasmodium protein, unknown function	PF14_0649-e2s1.95	PF3D7_1468100	D014	III	GA2	yes	0.995137
853	conserved Plasmodium protein, unknown function	PF14_0649-e2s1.95	PF3D7_1468100	D004	B	GA1	no	1
854	conserved Plasmodium protein, unknown function	PF14_0649-e2s1.95	PF3D7_1468100	D004	I	GA1	no	0.941484
855	conserved Plasmodium protein, unknown function	PF14_0649-e2s1.95	PF3D7_1468100	D004	II	GA1	no	1.14447
856	conserved Plasmodium protein, unknown function	PF14_0649-e2s1.95	PF3D7_1468100	D004	III	GA1	no	0.432141
857	conserved Plasmodium protein, unknown function	PF14_0649-e2s1.95	PF3D7_1468100	D015	B	GA2	no	1
858	conserved Plasmodium protein, unknown function	PF14_0649-e2s1.95	PF3D7_1468100	D015	I	GA2	no	1.16231
859	conserved Plasmodium protein, unknown function	PF14_0649-e2s1.95	PF3D7_1468100	D015	II	GA2	no	2.62888
860	conserved Plasmodium protein, unknown function	PF14_0649-e2s1.95	PF3D7_1468100	D015	III	GA2	no	5.15538
861	conserved Plasmodium protein, unknown function	PF14_0649-e2s1.95	PF3D7_1468100	D005	B	GA1	yes	1
862	conserved Plasmodium protein, unknown function	PF14_0649-e2s1.95	PF3D7_1468100	D005	I	GA1	yes	1.94819
863	conserved Plasmodium protein, unknown function	PF14_0649-e2s1.95	PF3D7_1468100	D005	II	GA1	yes	2.07101
864	conserved Plasmodium protein, unknown function	PF14_0649-e2s1.95	PF3D7_1468100	D005	III	GA1	yes	2.10808
865	conserved Plasmodium protein, unknown function	PF14_0649-e2s1.95	PF3D7_1468100	D006	B	GA1	no	1
866	conserved Plasmodium protein, unknown function	PF14_0649-e2s1.95	PF3D7_1468100	D006	I	GA1	no	0.717951
867	conserved Plasmodium protein, unknown function	PF14_0649-e2s1.95	PF3D7_1468100	D006	II	GA1	no	1.32319
868	conserved Plasmodium protein, unknown function	PF14_0649-e2s1.95	PF3D7_1468100	D006	III	GA1	no	1.21859
869	conserved Plasmodium protein, unknown function	PF14_0649-e2s1.95	PF3D7_1468100	D016	B	GA2	yes	1
870	conserved Plasmodium protein, unknown function	PF14_0649-e2s1.95	PF3D7_1468100	D016	I	GA2	yes	0.940166
871	conserved Plasmodium protein, unknown function	PF14_0649-e2s1.95	PF3D7_1468100	D016	II	GA2	yes	1.8747
872	conserved Plasmodium protein, unknown function	PF14_0649-e2s1.95	PF3D7_1468100	D016	III	GA2	yes	1.50666
873	conserved Plasmodium protein, unknown function	PF14_0649-e2s1.95	PF3D7_1468100	D007	B	GA1	no	1
874	conserved Plasmodium protein, unknown function	PF14_0649-e2s1.95	PF3D7_1468100	D007	I	GA1	no	0.460716
875	conserved Plasmodium protein, unknown function	PF14_0649-e2s1.95	PF3D7_1468100	D007	II	GA1	no	0.955095
876	conserved Plasmodium protein, unknown function	PF14_0649-e2s1.95	PF3D7_1468100	D007	III	GA1	no	0.871179
877	conserved Plasmodium protein, unknown function	PF14_0649-e2s1.95	PF3D7_1468100	D008	B	GA1	no	1
878	conserved Plasmodium protein, unknown function	PF14_0649-e2s1.95	PF3D7_1468100	D008	I	GA1	no	0.998933
879	conserved Plasmodium protein, unknown function	PF14_0649-e2s1.95	PF3D7_1468100	D008	II	GA1	no	0.996265
880	conserved Plasmodium protein, unknown function	PF14_0649-e2s1.95	PF3D7_1468100	D008	III	GA1	no	0.773561
881	conserved Plasmodium protein, unknown function	PF14_0649-e2s1.95	PF3D7_1468100	D017	B	GA2	yes	1
882	conserved Plasmodium protein, unknown function	PF14_0649-e2s1.95	PF3D7_1468100	D017	I	GA2	yes	1.0088
883	conserved Plasmodium protein, unknown function	PF14_0649-e2s1.95	PF3D7_1468100	D017	II	GA2	yes	2.25387
884	conserved Plasmodium protein, unknown function	PF14_0649-e2s1.95	PF3D7_1468100	D017	III	GA2	yes	3.52198
885	conserved Plasmodium protein, unknown function	PFA0410w-s1.96	PF3D7_0108300	D009	B	GA2	yes	1
886	conserved Plasmodium protein, unknown function	PFA0410w-s1.96	PF3D7_0108300	D009	I	GA2	yes	1.58225
887	conserved Plasmodium protein, unknown function	PFA0410w-s1.96	PF3D7_0108300	D009	II	GA2	yes	1.24823
888	conserved Plasmodium protein, unknown function	PFA0410w-s1.96	PF3D7_0108300	D009	III	GA2	yes	0.730625
889	conserved Plasmodium protein, unknown function	PFA0410w-s1.96	PF3D7_0108300	D001	B	GA1	no	1
890	conserved Plasmodium protein, unknown function	PFA0410w-s1.96	PF3D7_0108300	D001	I	GA1	no	1.49727
891	conserved Plasmodium protein, unknown function	PFA0410w-s1.96	PF3D7_0108300	D001	II	GA1	no	1.97046
892	conserved Plasmodium protein, unknown function	PFA0410w-s1.96	PF3D7_0108300	D001	III	GA1	no	2.58997
893	conserved Plasmodium protein, unknown function	PFA0410w-s1.96	PF3D7_0108300	D010	B	GA2	yes	1
894	conserved Plasmodium protein, unknown function	PFA0410w-s1.96	PF3D7_0108300	D010	I	GA2	yes	0.246414
895	conserved Plasmodium protein, unknown function	PFA0410w-s1.96	PF3D7_0108300	D010	II	GA2	yes	0.571822
896	conserved Plasmodium protein, unknown function	PFA0410w-s1.96	PF3D7_0108300	D010	III	GA2	yes	0.654844
897	conserved Plasmodium protein, unknown function	PFA0410w-s1.96	PF3D7_0108300	D002	B	GA1	no	1
898	conserved Plasmodium protein, unknown function	PFA0410w-s1.96	PF3D7_0108300	D002	I	GA1	no	2.11409
899	conserved Plasmodium protein, unknown function	PFA0410w-s1.96	PF3D7_0108300	D002	II	GA1	no	1.78189
900	conserved Plasmodium protein, unknown function	PFA0410w-s1.96	PF3D7_0108300	D002	III	GA1	no	0.949631
901	conserved Plasmodium protein, unknown function	PFA0410w-s1.96	PF3D7_0108300	D011	B	GA2	yes	1
902	conserved Plasmodium protein, unknown function	PFA0410w-s1.96	PF3D7_0108300	D011	I	GA2	yes	1.01979
903	conserved Plasmodium protein, unknown function	PFA0410w-s1.96	PF3D7_0108300	D011	II	GA2	yes	4.29069
904	conserved Plasmodium protein, unknown function	PFA0410w-s1.96	PF3D7_0108300	D011	III	GA2	yes	5.60705
905	conserved Plasmodium protein, unknown function	PFA0410w-s1.96	PF3D7_0108300	D012	B	GA2	yes	1
906	conserved Plasmodium protein, unknown function	PFA0410w-s1.96	PF3D7_0108300	D012	I	GA2	yes	0.825175
907	conserved Plasmodium protein, unknown function	PFA0410w-s1.96	PF3D7_0108300	D012	II	GA2	yes	0.16952
908	conserved Plasmodium protein, unknown function	PFA0410w-s1.96	PF3D7_0108300	D012	III	GA2	yes	0.665541
909	conserved Plasmodium protein, unknown function	PFA0410w-s1.96	PF3D7_0108300	D003	B	GA1	no	1
910	conserved Plasmodium protein, unknown function	PFA0410w-s1.96	PF3D7_0108300	D003	I	GA1	no	0.607294
911	conserved Plasmodium protein, unknown function	PFA0410w-s1.96	PF3D7_0108300	D003	II	GA1	no	1.14054
912	conserved Plasmodium protein, unknown function	PFA0410w-s1.96	PF3D7_0108300	D003	III	GA1	no	2.01119
913	conserved Plasmodium protein, unknown function	PFA0410w-s1.96	PF3D7_0108300	D013	B	GA2	yes	1
914	conserved Plasmodium protein, unknown function	PFA0410w-s1.96	PF3D7_0108300	D013	I	GA2	yes	0.804445
915	conserved Plasmodium protein, unknown function	PFA0410w-s1.96	PF3D7_0108300	D013	II	GA2	yes	4.14604
916	conserved Plasmodium protein, unknown function	PFA0410w-s1.96	PF3D7_0108300	D013	III	GA2	yes	6.10756
917	conserved Plasmodium protein, unknown function	PFA0410w-s1.96	PF3D7_0108300	D014	B	GA2	yes	1
918	conserved Plasmodium protein, unknown function	PFA0410w-s1.96	PF3D7_0108300	D014	I	GA2	yes	0.2101
919	conserved Plasmodium protein, unknown function	PFA0410w-s1.96	PF3D7_0108300	D014	II	GA2	yes	0.823965
920	conserved Plasmodium protein, unknown function	PFA0410w-s1.96	PF3D7_0108300	D014	III	GA2	yes	1.2164
921	conserved Plasmodium protein, unknown function	PFA0410w-s1.96	PF3D7_0108300	D004	B	GA1	no	1
922	conserved Plasmodium protein, unknown function	PFA0410w-s1.96	PF3D7_0108300	D004	I	GA1	no	0.884092
923	conserved Plasmodium protein, unknown function	PFA0410w-s1.96	PF3D7_0108300	D004	II	GA1	no	0.59524
924	conserved Plasmodium protein, unknown function	PFA0410w-s1.96	PF3D7_0108300	D004	III	GA1	no	0.589311
925	conserved Plasmodium protein, unknown function	PFA0410w-s1.96	PF3D7_0108300	D015	B	GA2	no	1
926	conserved Plasmodium protein, unknown function	PFA0410w-s1.96	PF3D7_0108300	D015	I	GA2	no	1.1292
927	conserved Plasmodium protein, unknown function	PFA0410w-s1.96	PF3D7_0108300	D015	II	GA2	no	2.65061
928	conserved Plasmodium protein, unknown function	PFA0410w-s1.96	PF3D7_0108300	D015	III	GA2	no	7.22689
929	conserved Plasmodium protein, unknown function	PFA0410w-s1.96	PF3D7_0108300	D005	B	GA1	yes	1
930	conserved Plasmodium protein, unknown function	PFA0410w-s1.96	PF3D7_0108300	D005	I	GA1	yes	1.98175
931	conserved Plasmodium protein, unknown function	PFA0410w-s1.96	PF3D7_0108300	D005	II	GA1	yes	2.21192
932	conserved Plasmodium protein, unknown function	PFA0410w-s1.96	PF3D7_0108300	D005	III	GA1	yes	2.43225
933	conserved Plasmodium protein, unknown function	PFA0410w-s1.96	PF3D7_0108300	D006	B	GA1	no	1
934	conserved Plasmodium protein, unknown function	PFA0410w-s1.96	PF3D7_0108300	D006	I	GA1	no	0.545621
935	conserved Plasmodium protein, unknown function	PFA0410w-s1.96	PF3D7_0108300	D006	II	GA1	no	1.22937
936	conserved Plasmodium protein, unknown function	PFA0410w-s1.96	PF3D7_0108300	D006	III	GA1	no	1.22001
937	conserved Plasmodium protein, unknown function	PFA0410w-s1.96	PF3D7_0108300	D016	B	GA2	yes	1
938	conserved Plasmodium protein, unknown function	PFA0410w-s1.96	PF3D7_0108300	D016	I	GA2	yes	0.966414
939	conserved Plasmodium protein, unknown function	PFA0410w-s1.96	PF3D7_0108300	D016	II	GA2	yes	1.93879
940	conserved Plasmodium protein, unknown function	PFA0410w-s1.96	PF3D7_0108300	D016	III	GA2	yes	2.1812
941	conserved Plasmodium protein, unknown function	PFA0410w-s1.96	PF3D7_0108300	D007	B	GA1	no	1
942	conserved Plasmodium protein, unknown function	PFA0410w-s1.96	PF3D7_0108300	D007	I	GA1	no	0.69433
943	conserved Plasmodium protein, unknown function	PFA0410w-s1.96	PF3D7_0108300	D007	II	GA1	no	1.16186
944	conserved Plasmodium protein, unknown function	PFA0410w-s1.96	PF3D7_0108300	D007	III	GA1	no	1.84891
945	conserved Plasmodium protein, unknown function	PFA0410w-s1.96	PF3D7_0108300	D008	B	GA1	no	1
946	conserved Plasmodium protein, unknown function	PFA0410w-s1.96	PF3D7_0108300	D008	I	GA1	no	0.955347
947	conserved Plasmodium protein, unknown function	PFA0410w-s1.96	PF3D7_0108300	D008	II	GA1	no	0.874899
948	conserved Plasmodium protein, unknown function	PFA0410w-s1.96	PF3D7_0108300	D008	III	GA1	no	0.962326
949	conserved Plasmodium protein, unknown function	PFA0410w-s1.96	PF3D7_0108300	D017	B	GA2	yes	1
950	conserved Plasmodium protein, unknown function	PFA0410w-s1.96	PF3D7_0108300	D017	I	GA2	yes	1.6485
951	conserved Plasmodium protein, unknown function	PFA0410w-s1.96	PF3D7_0108300	D017	II	GA2	yes	3.85406
952	conserved Plasmodium protein, unknown function	PFA0410w-s1.96	PF3D7_0108300	D017	III	GA2	yes	9.25363
953	conserved Plasmodium protein, unknown function	PFA0410w-s2.94	PF3D7_0108300	D009	B	GA2	yes	1
954	conserved Plasmodium protein, unknown function	PFA0410w-s2.94	PF3D7_0108300	D009	I	GA2	yes	1.0585
955	conserved Plasmodium protein, unknown function	PFA0410w-s2.94	PF3D7_0108300	D009	II	GA2	yes	1.21914
956	conserved Plasmodium protein, unknown function	PFA0410w-s2.94	PF3D7_0108300	D009	III	GA2	yes	0.733307
957	conserved Plasmodium protein, unknown function	PFA0410w-s2.94	PF3D7_0108300	D001	B	GA1	no	1
958	conserved Plasmodium protein, unknown function	PFA0410w-s2.94	PF3D7_0108300	D001	I	GA1	no	0.661246
959	conserved Plasmodium protein, unknown function	PFA0410w-s2.94	PF3D7_0108300	D001	II	GA1	no	0.951026
960	conserved Plasmodium protein, unknown function	PFA0410w-s2.94	PF3D7_0108300	D001	III	GA1	no	1.55992
961	conserved Plasmodium protein, unknown function	PFA0410w-s2.94	PF3D7_0108300	D010	B	GA2	yes	1
962	conserved Plasmodium protein, unknown function	PFA0410w-s2.94	PF3D7_0108300	D010	I	GA2	yes	1.38318
963	conserved Plasmodium protein, unknown function	PFA0410w-s2.94	PF3D7_0108300	D010	II	GA2	yes	1.55014
964	conserved Plasmodium protein, unknown function	PFA0410w-s2.94	PF3D7_0108300	D010	III	GA2	yes	1.60425
965	conserved Plasmodium protein, unknown function	PFA0410w-s2.94	PF3D7_0108300	D002	B	GA1	no	1
966	conserved Plasmodium protein, unknown function	PFA0410w-s2.94	PF3D7_0108300	D002	I	GA1	no	1.14527
967	conserved Plasmodium protein, unknown function	PFA0410w-s2.94	PF3D7_0108300	D002	II	GA1	no	0.960035
968	conserved Plasmodium protein, unknown function	PFA0410w-s2.94	PF3D7_0108300	D002	III	GA1	no	0.760211
969	conserved Plasmodium protein, unknown function	PFA0410w-s2.94	PF3D7_0108300	D011	B	GA2	yes	1
970	conserved Plasmodium protein, unknown function	PFA0410w-s2.94	PF3D7_0108300	D011	I	GA2	yes	0.595964
971	conserved Plasmodium protein, unknown function	PFA0410w-s2.94	PF3D7_0108300	D011	II	GA2	yes	1.5253
972	conserved Plasmodium protein, unknown function	PFA0410w-s2.94	PF3D7_0108300	D011	III	GA2	yes	2.82612
973	conserved Plasmodium protein, unknown function	PFA0410w-s2.94	PF3D7_0108300	D012	B	GA2	yes	1
974	conserved Plasmodium protein, unknown function	PFA0410w-s2.94	PF3D7_0108300	D012	I	GA2	yes	1.75725
975	conserved Plasmodium protein, unknown function	PFA0410w-s2.94	PF3D7_0108300	D012	II	GA2	yes	1.68219
976	conserved Plasmodium protein, unknown function	PFA0410w-s2.94	PF3D7_0108300	D012	III	GA2	yes	1.19922
977	conserved Plasmodium protein, unknown function	PFA0410w-s2.94	PF3D7_0108300	D003	B	GA1	no	1
978	conserved Plasmodium protein, unknown function	PFA0410w-s2.94	PF3D7_0108300	D003	I	GA1	no	1.22215
979	conserved Plasmodium protein, unknown function	PFA0410w-s2.94	PF3D7_0108300	D003	II	GA1	no	1.84771
980	conserved Plasmodium protein, unknown function	PFA0410w-s2.94	PF3D7_0108300	D003	III	GA1	no	2.91731
981	conserved Plasmodium protein, unknown function	PFA0410w-s2.94	PF3D7_0108300	D013	B	GA2	yes	1
982	conserved Plasmodium protein, unknown function	PFA0410w-s2.94	PF3D7_0108300	D013	I	GA2	yes	1.76306
983	conserved Plasmodium protein, unknown function	PFA0410w-s2.94	PF3D7_0108300	D013	II	GA2	yes	1.66635
984	conserved Plasmodium protein, unknown function	PFA0410w-s2.94	PF3D7_0108300	D013	III	GA2	yes	2.51042
985	conserved Plasmodium protein, unknown function	PFA0410w-s2.94	PF3D7_0108300	D014	B	GA2	yes	1
986	conserved Plasmodium protein, unknown function	PFA0410w-s2.94	PF3D7_0108300	D014	I	GA2	yes	0.740379
987	conserved Plasmodium protein, unknown function	PFA0410w-s2.94	PF3D7_0108300	D014	II	GA2	yes	0.916167
988	conserved Plasmodium protein, unknown function	PFA0410w-s2.94	PF3D7_0108300	D014	III	GA2	yes	0.917908
989	conserved Plasmodium protein, unknown function	PFA0410w-s2.94	PF3D7_0108300	D004	B	GA1	no	1
990	conserved Plasmodium protein, unknown function	PFA0410w-s2.94	PF3D7_0108300	D004	I	GA1	no	1.85134
991	conserved Plasmodium protein, unknown function	PFA0410w-s2.94	PF3D7_0108300	D004	II	GA1	no	1.40879
992	conserved Plasmodium protein, unknown function	PFA0410w-s2.94	PF3D7_0108300	D004	III	GA1	no	0.381912
993	conserved Plasmodium protein, unknown function	PFA0410w-s2.94	PF3D7_0108300	D015	B	GA2	no	1
994	conserved Plasmodium protein, unknown function	PFA0410w-s2.94	PF3D7_0108300	D015	I	GA2	no	0.935135
995	conserved Plasmodium protein, unknown function	PFA0410w-s2.94	PF3D7_0108300	D015	II	GA2	no	1.78562
996	conserved Plasmodium protein, unknown function	PFA0410w-s2.94	PF3D7_0108300	D015	III	GA2	no	4.19981
997	conserved Plasmodium protein, unknown function	PFA0410w-s2.94	PF3D7_0108300	D005	B	GA1	yes	1
998	conserved Plasmodium protein, unknown function	PFA0410w-s2.94	PF3D7_0108300	D005	I	GA1	yes	1.74881
999	conserved Plasmodium protein, unknown function	PFA0410w-s2.94	PF3D7_0108300	D005	II	GA1	yes	1.74549
1000	conserved Plasmodium protein, unknown function	PFA0410w-s2.94	PF3D7_0108300	D005	III	GA1	yes	1.29394
1001	conserved Plasmodium protein, unknown function	PFA0410w-s2.94	PF3D7_0108300	D006	B	GA1	no	1
1002	conserved Plasmodium protein, unknown function	PFA0410w-s2.94	PF3D7_0108300	D006	I	GA1	no	1.1021
1003	conserved Plasmodium protein, unknown function	PFA0410w-s2.94	PF3D7_0108300	D006	II	GA1	no	1.2002
1004	conserved Plasmodium protein, unknown function	PFA0410w-s2.94	PF3D7_0108300	D006	III	GA1	no	0.89256
1005	conserved Plasmodium protein, unknown function	PFA0410w-s2.94	PF3D7_0108300	D016	B	GA2	yes	1
1006	conserved Plasmodium protein, unknown function	PFA0410w-s2.94	PF3D7_0108300	D016	I	GA2	yes	0.659958
1007	conserved Plasmodium protein, unknown function	PFA0410w-s2.94	PF3D7_0108300	D016	II	GA2	yes	1.5479
1008	conserved Plasmodium protein, unknown function	PFA0410w-s2.94	PF3D7_0108300	D016	III	GA2	yes	0.760989
1009	conserved Plasmodium protein, unknown function	PFA0410w-s2.94	PF3D7_0108300	D007	B	GA1	no	1
1010	conserved Plasmodium protein, unknown function	PFA0410w-s2.94	PF3D7_0108300	D007	I	GA1	no	0.691407
1011	conserved Plasmodium protein, unknown function	PFA0410w-s2.94	PF3D7_0108300	D007	II	GA1	no	0.812933
1012	conserved Plasmodium protein, unknown function	PFA0410w-s2.94	PF3D7_0108300	D007	III	GA1	no	0.51103
1013	conserved Plasmodium protein, unknown function	PFA0410w-s2.94	PF3D7_0108300	D008	B	GA1	no	1
1014	conserved Plasmodium protein, unknown function	PFA0410w-s2.94	PF3D7_0108300	D008	I	GA1	no	1.36851
1015	conserved Plasmodium protein, unknown function	PFA0410w-s2.94	PF3D7_0108300	D008	II	GA1	no	0.959885
1016	conserved Plasmodium protein, unknown function	PFA0410w-s2.94	PF3D7_0108300	D008	III	GA1	no	1.03681
1017	conserved Plasmodium protein, unknown function	PFA0410w-s2.94	PF3D7_0108300	D017	B	GA2	yes	1
1018	conserved Plasmodium protein, unknown function	PFA0410w-s2.94	PF3D7_0108300	D017	I	GA2	yes	0.750952
1019	conserved Plasmodium protein, unknown function	PFA0410w-s2.94	PF3D7_0108300	D017	II	GA2	yes	1.30448
1020	conserved Plasmodium protein, unknown function	PFA0410w-s2.94	PF3D7_0108300	D017	III	GA2	yes	2.30257
1021	conserved Plasmodium protein, unknown function	PFA0410w-s3.48	PF3D7_0108300	D009	B	GA2	yes	1
1022	conserved Plasmodium protein, unknown function	PFA0410w-s3.48	PF3D7_0108300	D009	I	GA2	yes	0.47003
1023	conserved Plasmodium protein, unknown function	PFA0410w-s3.48	PF3D7_0108300	D009	II	GA2	yes	0.527995
1024	conserved Plasmodium protein, unknown function	PFA0410w-s3.48	PF3D7_0108300	D009	III	GA2	yes	0.418263
1025	conserved Plasmodium protein, unknown function	PFA0410w-s3.48	PF3D7_0108300	D001	B	GA1	no	1
1026	conserved Plasmodium protein, unknown function	PFA0410w-s3.48	PF3D7_0108300	D001	I	GA1	no	0.669204
1027	conserved Plasmodium protein, unknown function	PFA0410w-s3.48	PF3D7_0108300	D001	II	GA1	no	1.18338
1028	conserved Plasmodium protein, unknown function	PFA0410w-s3.48	PF3D7_0108300	D001	III	GA1	no	1.5826
1029	conserved Plasmodium protein, unknown function	PFA0410w-s3.48	PF3D7_0108300	D010	B	GA2	yes	1
1030	conserved Plasmodium protein, unknown function	PFA0410w-s3.48	PF3D7_0108300	D010	I	GA2	yes	3.50898
1031	conserved Plasmodium protein, unknown function	PFA0410w-s3.48	PF3D7_0108300	D010	II	GA2	yes	4.59605
1032	conserved Plasmodium protein, unknown function	PFA0410w-s3.48	PF3D7_0108300	D010	III	GA2	yes	4.17639
1033	conserved Plasmodium protein, unknown function	PFA0410w-s3.48	PF3D7_0108300	D002	B	GA1	no	1
1034	conserved Plasmodium protein, unknown function	PFA0410w-s3.48	PF3D7_0108300	D002	I	GA1	no	1.02847
1035	conserved Plasmodium protein, unknown function	PFA0410w-s3.48	PF3D7_0108300	D002	II	GA1	no	0.76168
1036	conserved Plasmodium protein, unknown function	PFA0410w-s3.48	PF3D7_0108300	D002	III	GA1	no	0.540664
1037	conserved Plasmodium protein, unknown function	PFA0410w-s3.48	PF3D7_0108300	D011	B	GA2	yes	1
1038	conserved Plasmodium protein, unknown function	PFA0410w-s3.48	PF3D7_0108300	D011	I	GA2	yes	0.152692
1039	conserved Plasmodium protein, unknown function	PFA0410w-s3.48	PF3D7_0108300	D011	II	GA2	yes	0.566408
1040	conserved Plasmodium protein, unknown function	PFA0410w-s3.48	PF3D7_0108300	D011	III	GA2	yes	1.93932
1041	conserved Plasmodium protein, unknown function	PFA0410w-s3.48	PF3D7_0108300	D012	B	GA2	yes	1
1042	conserved Plasmodium protein, unknown function	PFA0410w-s3.48	PF3D7_0108300	D012	I	GA2	yes	1.16847
1043	conserved Plasmodium protein, unknown function	PFA0410w-s3.48	PF3D7_0108300	D012	II	GA2	yes	2.29375
1044	conserved Plasmodium protein, unknown function	PFA0410w-s3.48	PF3D7_0108300	D012	III	GA2	yes	1.08802
1045	conserved Plasmodium protein, unknown function	PFA0410w-s3.48	PF3D7_0108300	D003	B	GA1	no	1
1046	conserved Plasmodium protein, unknown function	PFA0410w-s3.48	PF3D7_0108300	D003	I	GA1	no	0.1
1047	conserved Plasmodium protein, unknown function	PFA0410w-s3.48	PF3D7_0108300	D003	II	GA1	no	0.1
1048	conserved Plasmodium protein, unknown function	PFA0410w-s3.48	PF3D7_0108300	D003	III	GA1	no	0.1
1049	conserved Plasmodium protein, unknown function	PFA0410w-s3.48	PF3D7_0108300	D013	B	GA2	yes	1
1050	conserved Plasmodium protein, unknown function	PFA0410w-s3.48	PF3D7_0108300	D013	I	GA2	yes	2.32569
1051	conserved Plasmodium protein, unknown function	PFA0410w-s3.48	PF3D7_0108300	D013	II	GA2	yes	2.53211
1052	conserved Plasmodium protein, unknown function	PFA0410w-s3.48	PF3D7_0108300	D013	III	GA2	yes	6.21305
1053	conserved Plasmodium protein, unknown function	PFA0410w-s3.48	PF3D7_0108300	D014	B	GA2	yes	1
1054	conserved Plasmodium protein, unknown function	PFA0410w-s3.48	PF3D7_0108300	D014	I	GA2	yes	0.825581
1055	conserved Plasmodium protein, unknown function	PFA0410w-s3.48	PF3D7_0108300	D014	II	GA2	yes	0.443766
1056	conserved Plasmodium protein, unknown function	PFA0410w-s3.48	PF3D7_0108300	D014	III	GA2	yes	0.774077
1057	conserved Plasmodium protein, unknown function	PFA0410w-s3.48	PF3D7_0108300	D004	B	GA1	no	1
1058	conserved Plasmodium protein, unknown function	PFA0410w-s3.48	PF3D7_0108300	D004	I	GA1	no	1.2883
1059	conserved Plasmodium protein, unknown function	PFA0410w-s3.48	PF3D7_0108300	D004	II	GA1	no	1.13984
1060	conserved Plasmodium protein, unknown function	PFA0410w-s3.48	PF3D7_0108300	D004	III	GA1	no	1.27188
1061	conserved Plasmodium protein, unknown function	PFA0410w-s3.48	PF3D7_0108300	D015	B	GA2	no	1
1062	conserved Plasmodium protein, unknown function	PFA0410w-s3.48	PF3D7_0108300	D015	I	GA2	no	1.50531
1063	conserved Plasmodium protein, unknown function	PFA0410w-s3.48	PF3D7_0108300	D015	II	GA2	no	2.23926
1064	conserved Plasmodium protein, unknown function	PFA0410w-s3.48	PF3D7_0108300	D015	III	GA2	no	3.00284
1065	conserved Plasmodium protein, unknown function	PFA0410w-s3.48	PF3D7_0108300	D005	B	GA1	yes	1
1066	conserved Plasmodium protein, unknown function	PFA0410w-s3.48	PF3D7_0108300	D005	I	GA1	yes	0.818633
1067	conserved Plasmodium protein, unknown function	PFA0410w-s3.48	PF3D7_0108300	D005	II	GA1	yes	0.848162
1068	conserved Plasmodium protein, unknown function	PFA0410w-s3.48	PF3D7_0108300	D005	III	GA1	yes	0.821202
1069	conserved Plasmodium protein, unknown function	PFA0410w-s3.48	PF3D7_0108300	D006	B	GA1	no	1
1070	conserved Plasmodium protein, unknown function	PFA0410w-s3.48	PF3D7_0108300	D006	I	GA1	no	1.74306
1071	conserved Plasmodium protein, unknown function	PFA0410w-s3.48	PF3D7_0108300	D006	II	GA1	no	1.24161
1072	conserved Plasmodium protein, unknown function	PFA0410w-s3.48	PF3D7_0108300	D006	III	GA1	no	0.982462
1073	conserved Plasmodium protein, unknown function	PFA0410w-s3.48	PF3D7_0108300	D016	B	GA2	yes	1
1074	conserved Plasmodium protein, unknown function	PFA0410w-s3.48	PF3D7_0108300	D016	I	GA2	yes	2.55694
1075	conserved Plasmodium protein, unknown function	PFA0410w-s3.48	PF3D7_0108300	D016	II	GA2	yes	5.17785
1076	conserved Plasmodium protein, unknown function	PFA0410w-s3.48	PF3D7_0108300	D016	III	GA2	yes	3.55928
1077	conserved Plasmodium protein, unknown function	PFA0410w-s3.48	PF3D7_0108300	D007	B	GA1	no	1
1078	conserved Plasmodium protein, unknown function	PFA0410w-s3.48	PF3D7_0108300	D007	I	GA1	no	3.8575
1079	conserved Plasmodium protein, unknown function	PFA0410w-s3.48	PF3D7_0108300	D007	II	GA1	no	5.23069
1080	conserved Plasmodium protein, unknown function	PFA0410w-s3.48	PF3D7_0108300	D007	III	GA1	no	4.29846
1081	conserved Plasmodium protein, unknown function	PFA0410w-s3.48	PF3D7_0108300	D008	B	GA1	no	1
1082	conserved Plasmodium protein, unknown function	PFA0410w-s3.48	PF3D7_0108300	D008	I	GA1	no	1.17862
1083	conserved Plasmodium protein, unknown function	PFA0410w-s3.48	PF3D7_0108300	D008	II	GA1	no	0.721402
1084	conserved Plasmodium protein, unknown function	PFA0410w-s3.48	PF3D7_0108300	D008	III	GA1	no	2.65956
1085	conserved Plasmodium protein, unknown function	PFA0410w-s3.48	PF3D7_0108300	D017	B	GA2	yes	1
1086	conserved Plasmodium protein, unknown function	PFA0410w-s3.48	PF3D7_0108300	D017	I	GA2	yes	5.42523
1087	conserved Plasmodium protein, unknown function	PFA0410w-s3.48	PF3D7_0108300	D017	II	GA2	yes	4.88505
1088	conserved Plasmodium protein, unknown function	PFA0410w-s3.48	PF3D7_0108300	D017	III	GA2	yes	7.41776
1089	conserved Plasmodium protein, unknown function	PFC0130ce1s1.91	PF3D7_0302800	D009	B	GA2	yes	1
1090	conserved Plasmodium protein, unknown function	PFC0130ce1s1.91	PF3D7_0302800	D009	I	GA2	yes	1.11766
1091	conserved Plasmodium protein, unknown function	PFC0130ce1s1.91	PF3D7_0302800	D009	II	GA2	yes	1.17645
1092	conserved Plasmodium protein, unknown function	PFC0130ce1s1.91	PF3D7_0302800	D009	III	GA2	yes	1.38309
1093	conserved Plasmodium protein, unknown function	PFC0130ce1s1.91	PF3D7_0302800	D001	B	GA1	no	1
1094	conserved Plasmodium protein, unknown function	PFC0130ce1s1.91	PF3D7_0302800	D001	I	GA1	no	0.87948
1095	conserved Plasmodium protein, unknown function	PFC0130ce1s1.91	PF3D7_0302800	D001	II	GA1	no	1.53817
1096	conserved Plasmodium protein, unknown function	PFC0130ce1s1.91	PF3D7_0302800	D001	III	GA1	no	0.806801
1097	conserved Plasmodium protein, unknown function	PFC0130ce1s1.91	PF3D7_0302800	D010	B	GA2	yes	1
1098	conserved Plasmodium protein, unknown function	PFC0130ce1s1.91	PF3D7_0302800	D010	I	GA2	yes	1.46564
1099	conserved Plasmodium protein, unknown function	PFC0130ce1s1.91	PF3D7_0302800	D010	II	GA2	yes	1.99257
1100	conserved Plasmodium protein, unknown function	PFC0130ce1s1.91	PF3D7_0302800	D010	III	GA2	yes	1.3087
1101	conserved Plasmodium protein, unknown function	PFC0130ce1s1.91	PF3D7_0302800	D002	B	GA1	no	1
1102	conserved Plasmodium protein, unknown function	PFC0130ce1s1.91	PF3D7_0302800	D002	I	GA1	no	2.23354
1103	conserved Plasmodium protein, unknown function	PFC0130ce1s1.91	PF3D7_0302800	D002	II	GA1	no	2.74412
1104	conserved Plasmodium protein, unknown function	PFC0130ce1s1.91	PF3D7_0302800	D002	III	GA1	no	2.04856
1105	conserved Plasmodium protein, unknown function	PFC0130ce1s1.91	PF3D7_0302800	D011	B	GA2	yes	1
1106	conserved Plasmodium protein, unknown function	PFC0130ce1s1.91	PF3D7_0302800	D011	I	GA2	yes	1.15283
1107	conserved Plasmodium protein, unknown function	PFC0130ce1s1.91	PF3D7_0302800	D011	II	GA2	yes	4.14586
1108	conserved Plasmodium protein, unknown function	PFC0130ce1s1.91	PF3D7_0302800	D011	III	GA2	yes	3.72069
1109	conserved Plasmodium protein, unknown function	PFC0130ce1s1.91	PF3D7_0302800	D012	B	GA2	yes	1
1110	conserved Plasmodium protein, unknown function	PFC0130ce1s1.91	PF3D7_0302800	D012	I	GA2	yes	1.67076
1111	conserved Plasmodium protein, unknown function	PFC0130ce1s1.91	PF3D7_0302800	D012	II	GA2	yes	1.89374
1112	conserved Plasmodium protein, unknown function	PFC0130ce1s1.91	PF3D7_0302800	D012	III	GA2	yes	0.404729
1113	conserved Plasmodium protein, unknown function	PFC0130ce1s1.91	PF3D7_0302800	D003	B	GA1	no	1
1114	conserved Plasmodium protein, unknown function	PFC0130ce1s1.91	PF3D7_0302800	D003	I	GA1	no	1.18425
1115	conserved Plasmodium protein, unknown function	PFC0130ce1s1.91	PF3D7_0302800	D003	II	GA1	no	1.6933
1116	conserved Plasmodium protein, unknown function	PFC0130ce1s1.91	PF3D7_0302800	D003	III	GA1	no	2.79922
1117	conserved Plasmodium protein, unknown function	PFC0130ce1s1.91	PF3D7_0302800	D013	B	GA2	yes	1
1118	conserved Plasmodium protein, unknown function	PFC0130ce1s1.91	PF3D7_0302800	D013	I	GA2	yes	0.95511
1119	conserved Plasmodium protein, unknown function	PFC0130ce1s1.91	PF3D7_0302800	D013	II	GA2	yes	14.511
1120	conserved Plasmodium protein, unknown function	PFC0130ce1s1.91	PF3D7_0302800	D013	III	GA2	yes	30.7962
1121	conserved Plasmodium protein, unknown function	PFC0130ce1s1.91	PF3D7_0302800	D014	B	GA2	yes	1
1122	conserved Plasmodium protein, unknown function	PFC0130ce1s1.91	PF3D7_0302800	D014	I	GA2	yes	0.605787
1123	conserved Plasmodium protein, unknown function	PFC0130ce1s1.91	PF3D7_0302800	D014	II	GA2	yes	3.15906
1124	conserved Plasmodium protein, unknown function	PFC0130ce1s1.91	PF3D7_0302800	D014	III	GA2	yes	1.26806
1125	conserved Plasmodium protein, unknown function	PFC0130ce1s1.91	PF3D7_0302800	D004	B	GA1	no	1
1126	conserved Plasmodium protein, unknown function	PFC0130ce1s1.91	PF3D7_0302800	D004	I	GA1	no	0.867394
1127	conserved Plasmodium protein, unknown function	PFC0130ce1s1.91	PF3D7_0302800	D004	II	GA1	no	0.753604
1128	conserved Plasmodium protein, unknown function	PFC0130ce1s1.91	PF3D7_0302800	D004	III	GA1	no	1.29666
1129	conserved Plasmodium protein, unknown function	PFC0130ce1s1.91	PF3D7_0302800	D015	B	GA2	no	1
1130	conserved Plasmodium protein, unknown function	PFC0130ce1s1.91	PF3D7_0302800	D015	I	GA2	no	1.23614
1131	conserved Plasmodium protein, unknown function	PFC0130ce1s1.91	PF3D7_0302800	D015	II	GA2	no	3.96877
1132	conserved Plasmodium protein, unknown function	PFC0130ce1s1.91	PF3D7_0302800	D015	III	GA2	no	8.84759
1133	conserved Plasmodium protein, unknown function	PFC0130ce1s1.91	PF3D7_0302800	D005	B	GA1	yes	1
1134	conserved Plasmodium protein, unknown function	PFC0130ce1s1.91	PF3D7_0302800	D005	I	GA1	yes	2.34397
1135	conserved Plasmodium protein, unknown function	PFC0130ce1s1.91	PF3D7_0302800	D005	II	GA1	yes	2.15201
1136	conserved Plasmodium protein, unknown function	PFC0130ce1s1.91	PF3D7_0302800	D005	III	GA1	yes	2.65789
1137	conserved Plasmodium protein, unknown function	PFC0130ce1s1.91	PF3D7_0302800	D006	B	GA1	no	1
1138	conserved Plasmodium protein, unknown function	PFC0130ce1s1.91	PF3D7_0302800	D006	I	GA1	no	0.639544
1139	conserved Plasmodium protein, unknown function	PFC0130ce1s1.91	PF3D7_0302800	D006	II	GA1	no	1.12801
1140	conserved Plasmodium protein, unknown function	PFC0130ce1s1.91	PF3D7_0302800	D006	III	GA1	no	1.06961
1141	conserved Plasmodium protein, unknown function	PFC0130ce1s1.91	PF3D7_0302800	D016	B	GA2	yes	1
1142	conserved Plasmodium protein, unknown function	PFC0130ce1s1.91	PF3D7_0302800	D016	I	GA2	yes	3.19236
1143	conserved Plasmodium protein, unknown function	PFC0130ce1s1.91	PF3D7_0302800	D016	II	GA2	yes	3.99266
1144	conserved Plasmodium protein, unknown function	PFC0130ce1s1.91	PF3D7_0302800	D016	III	GA2	yes	3.56314
1145	conserved Plasmodium protein, unknown function	PFC0130ce1s1.91	PF3D7_0302800	D007	B	GA1	no	1
1146	conserved Plasmodium protein, unknown function	PFC0130ce1s1.91	PF3D7_0302800	D007	I	GA1	no	0.443379
1147	conserved Plasmodium protein, unknown function	PFC0130ce1s1.91	PF3D7_0302800	D007	II	GA1	no	0.608075
1148	conserved Plasmodium protein, unknown function	PFC0130ce1s1.91	PF3D7_0302800	D007	III	GA1	no	0.634601
1149	conserved Plasmodium protein, unknown function	PFC0130ce1s1.91	PF3D7_0302800	D008	B	GA1	no	1
1150	conserved Plasmodium protein, unknown function	PFC0130ce1s1.91	PF3D7_0302800	D008	I	GA1	no	0.769712
1151	conserved Plasmodium protein, unknown function	PFC0130ce1s1.91	PF3D7_0302800	D008	II	GA1	no	0.735876
1152	conserved Plasmodium protein, unknown function	PFC0130ce1s1.91	PF3D7_0302800	D008	III	GA1	no	1.01794
1153	conserved Plasmodium protein, unknown function	PFC0130ce1s1.91	PF3D7_0302800	D017	B	GA2	yes	1
1154	conserved Plasmodium protein, unknown function	PFC0130ce1s1.91	PF3D7_0302800	D017	I	GA2	yes	1.38805
1155	conserved Plasmodium protein, unknown function	PFC0130ce1s1.91	PF3D7_0302800	D017	II	GA2	yes	2.22998
1156	conserved Plasmodium protein, unknown function	PFC0130ce1s1.91	PF3D7_0302800	D017	III	GA2	yes	3.96258
1157	circumsporozoite (CS) protein	PFC0210c.177	PF3D7_0304600	D009	B	GA2	yes	1
1158	circumsporozoite (CS) protein	PFC0210c.177	PF3D7_0304600	D009	I	GA2	yes	0.696858
1159	circumsporozoite (CS) protein	PFC0210c.177	PF3D7_0304600	D009	II	GA2	yes	1.74025
1160	circumsporozoite (CS) protein	PFC0210c.177	PF3D7_0304600	D009	III	GA2	yes	0.992937
1161	circumsporozoite (CS) protein	PFC0210c.177	PF3D7_0304600	D001	B	GA1	no	1
1162	circumsporozoite (CS) protein	PFC0210c.177	PF3D7_0304600	D001	I	GA1	no	7.90831
1163	circumsporozoite (CS) protein	PFC0210c.177	PF3D7_0304600	D001	II	GA1	no	8.81799
1164	circumsporozoite (CS) protein	PFC0210c.177	PF3D7_0304600	D001	III	GA1	no	21.1072
1165	circumsporozoite (CS) protein	PFC0210c.177	PF3D7_0304600	D010	B	GA2	yes	1
1166	circumsporozoite (CS) protein	PFC0210c.177	PF3D7_0304600	D010	I	GA2	yes	1.58339
1167	circumsporozoite (CS) protein	PFC0210c.177	PF3D7_0304600	D010	II	GA2	yes	3.45494
1168	circumsporozoite (CS) protein	PFC0210c.177	PF3D7_0304600	D010	III	GA2	yes	9.13668
1169	circumsporozoite (CS) protein	PFC0210c.177	PF3D7_0304600	D002	B	GA1	no	1
1170	circumsporozoite (CS) protein	PFC0210c.177	PF3D7_0304600	D002	I	GA1	no	1.38841
1171	circumsporozoite (CS) protein	PFC0210c.177	PF3D7_0304600	D002	II	GA1	no	3.42077
1172	circumsporozoite (CS) protein	PFC0210c.177	PF3D7_0304600	D002	III	GA1	no	12.3639
1173	circumsporozoite (CS) protein	PFC0210c.177	PF3D7_0304600	D011	B	GA2	yes	1
1174	circumsporozoite (CS) protein	PFC0210c.177	PF3D7_0304600	D011	I	GA2	yes	1.54066
1175	circumsporozoite (CS) protein	PFC0210c.177	PF3D7_0304600	D011	II	GA2	yes	9.00715
1176	circumsporozoite (CS) protein	PFC0210c.177	PF3D7_0304600	D011	III	GA2	yes	8.65128
1177	circumsporozoite (CS) protein	PFC0210c.177	PF3D7_0304600	D012	B	GA2	yes	1
1178	circumsporozoite (CS) protein	PFC0210c.177	PF3D7_0304600	D012	I	GA2	yes	3.82956
1179	circumsporozoite (CS) protein	PFC0210c.177	PF3D7_0304600	D012	II	GA2	yes	3.56123
1180	circumsporozoite (CS) protein	PFC0210c.177	PF3D7_0304600	D012	III	GA2	yes	12.1932
1181	circumsporozoite (CS) protein	PFC0210c.177	PF3D7_0304600	D003	B	GA1	no	1
1182	circumsporozoite (CS) protein	PFC0210c.177	PF3D7_0304600	D003	I	GA1	no	1.92558
1183	circumsporozoite (CS) protein	PFC0210c.177	PF3D7_0304600	D003	II	GA1	no	12.3285
1184	circumsporozoite (CS) protein	PFC0210c.177	PF3D7_0304600	D003	III	GA1	no	48.0451
1185	circumsporozoite (CS) protein	PFC0210c.177	PF3D7_0304600	D013	B	GA2	yes	1
1186	circumsporozoite (CS) protein	PFC0210c.177	PF3D7_0304600	D013	I	GA2	yes	10.2474
1187	circumsporozoite (CS) protein	PFC0210c.177	PF3D7_0304600	D013	II	GA2	yes	22.8832
1188	circumsporozoite (CS) protein	PFC0210c.177	PF3D7_0304600	D013	III	GA2	yes	50.5738
1189	circumsporozoite (CS) protein	PFC0210c.177	PF3D7_0304600	D014	B	GA2	yes	1
1190	circumsporozoite (CS) protein	PFC0210c.177	PF3D7_0304600	D014	I	GA2	yes	0.60233
1191	circumsporozoite (CS) protein	PFC0210c.177	PF3D7_0304600	D014	II	GA2	yes	0.698542
1192	circumsporozoite (CS) protein	PFC0210c.177	PF3D7_0304600	D014	III	GA2	yes	1.94879
1193	circumsporozoite (CS) protein	PFC0210c.177	PF3D7_0304600	D004	B	GA1	no	1
1194	circumsporozoite (CS) protein	PFC0210c.177	PF3D7_0304600	D004	I	GA1	no	4.15697
1195	circumsporozoite (CS) protein	PFC0210c.177	PF3D7_0304600	D004	II	GA1	no	3.69791
1196	circumsporozoite (CS) protein	PFC0210c.177	PF3D7_0304600	D004	III	GA1	no	9.93025
1197	circumsporozoite (CS) protein	PFC0210c.177	PF3D7_0304600	D015	B	GA2	no	1
1198	circumsporozoite (CS) protein	PFC0210c.177	PF3D7_0304600	D015	I	GA2	no	1.76682
1199	circumsporozoite (CS) protein	PFC0210c.177	PF3D7_0304600	D015	II	GA2	no	3.30844
1200	circumsporozoite (CS) protein	PFC0210c.177	PF3D7_0304600	D015	III	GA2	no	8.53735
1201	circumsporozoite (CS) protein	PFC0210c.177	PF3D7_0304600	D005	B	GA1	yes	1
1202	circumsporozoite (CS) protein	PFC0210c.177	PF3D7_0304600	D005	I	GA1	yes	1.10358
1203	circumsporozoite (CS) protein	PFC0210c.177	PF3D7_0304600	D005	II	GA1	yes	1.50082
1204	circumsporozoite (CS) protein	PFC0210c.177	PF3D7_0304600	D005	III	GA1	yes	2.86379
1205	circumsporozoite (CS) protein	PFC0210c.177	PF3D7_0304600	D006	B	GA1	no	1
1206	circumsporozoite (CS) protein	PFC0210c.177	PF3D7_0304600	D006	I	GA1	no	0.85784
1207	circumsporozoite (CS) protein	PFC0210c.177	PF3D7_0304600	D006	II	GA1	no	1.33771
1208	circumsporozoite (CS) protein	PFC0210c.177	PF3D7_0304600	D006	III	GA1	no	11.3648
1209	circumsporozoite (CS) protein	PFC0210c.177	PF3D7_0304600	D016	B	GA2	yes	1
1210	circumsporozoite (CS) protein	PFC0210c.177	PF3D7_0304600	D016	I	GA2	yes	5.41089
1211	circumsporozoite (CS) protein	PFC0210c.177	PF3D7_0304600	D016	II	GA2	yes	17.7211
1212	circumsporozoite (CS) protein	PFC0210c.177	PF3D7_0304600	D016	III	GA2	yes	18.6576
1213	circumsporozoite (CS) protein	PFC0210c.177	PF3D7_0304600	D007	B	GA1	no	1
1214	circumsporozoite (CS) protein	PFC0210c.177	PF3D7_0304600	D007	I	GA1	no	1.13038
1215	circumsporozoite (CS) protein	PFC0210c.177	PF3D7_0304600	D007	II	GA1	no	1.31892
1216	circumsporozoite (CS) protein	PFC0210c.177	PF3D7_0304600	D007	III	GA1	no	9.35748
1217	circumsporozoite (CS) protein	PFC0210c.177	PF3D7_0304600	D008	B	GA1	no	1
1218	circumsporozoite (CS) protein	PFC0210c.177	PF3D7_0304600	D008	I	GA1	no	1.48699
1219	circumsporozoite (CS) protein	PFC0210c.177	PF3D7_0304600	D008	II	GA1	no	5.03846
1220	circumsporozoite (CS) protein	PFC0210c.177	PF3D7_0304600	D008	III	GA1	no	6.60342
1221	circumsporozoite (CS) protein	PFC0210c.177	PF3D7_0304600	D017	B	GA2	yes	1
1222	circumsporozoite (CS) protein	PFC0210c.177	PF3D7_0304600	D017	I	GA2	yes	1.47699
1223	circumsporozoite (CS) protein	PFC0210c.177	PF3D7_0304600	D017	II	GA2	yes	12.8678
1224	circumsporozoite (CS) protein	PFC0210c.177	PF3D7_0304600	D017	III	GA2	yes	13.2285
1225	conserved Plasmodium membrane protein, unknown function	PFD0225w-s5.142	PF3D7_0404600	D009	B	GA2	yes	1
1226	conserved Plasmodium membrane protein, unknown function	PFD0225w-s5.142	PF3D7_0404600	D009	I	GA2	yes	0.572446
1227	conserved Plasmodium membrane protein, unknown function	PFD0225w-s5.142	PF3D7_0404600	D009	II	GA2	yes	0.557153
1228	conserved Plasmodium membrane protein, unknown function	PFD0225w-s5.142	PF3D7_0404600	D009	III	GA2	yes	0.61099
1229	conserved Plasmodium membrane protein, unknown function	PFD0225w-s5.142	PF3D7_0404600	D001	B	GA1	no	1
1230	conserved Plasmodium membrane protein, unknown function	PFD0225w-s5.142	PF3D7_0404600	D001	I	GA1	no	0.633275
1231	conserved Plasmodium membrane protein, unknown function	PFD0225w-s5.142	PF3D7_0404600	D001	II	GA1	no	0.9891
1232	conserved Plasmodium membrane protein, unknown function	PFD0225w-s5.142	PF3D7_0404600	D001	III	GA1	no	0.515681
1233	conserved Plasmodium membrane protein, unknown function	PFD0225w-s5.142	PF3D7_0404600	D010	B	GA2	yes	1
1234	conserved Plasmodium membrane protein, unknown function	PFD0225w-s5.142	PF3D7_0404600	D010	I	GA2	yes	2.01334
1235	conserved Plasmodium membrane protein, unknown function	PFD0225w-s5.142	PF3D7_0404600	D010	II	GA2	yes	2.66265
1236	conserved Plasmodium membrane protein, unknown function	PFD0225w-s5.142	PF3D7_0404600	D010	III	GA2	yes	1.70218
1237	conserved Plasmodium membrane protein, unknown function	PFD0225w-s5.142	PF3D7_0404600	D002	B	GA1	no	1
1238	conserved Plasmodium membrane protein, unknown function	PFD0225w-s5.142	PF3D7_0404600	D002	I	GA1	no	1.38296
1239	conserved Plasmodium membrane protein, unknown function	PFD0225w-s5.142	PF3D7_0404600	D002	II	GA1	no	3.53653
1240	conserved Plasmodium membrane protein, unknown function	PFD0225w-s5.142	PF3D7_0404600	D002	III	GA1	no	3.05183
1241	conserved Plasmodium membrane protein, unknown function	PFD0225w-s5.142	PF3D7_0404600	D011	B	GA2	yes	1
1242	conserved Plasmodium membrane protein, unknown function	PFD0225w-s5.142	PF3D7_0404600	D011	I	GA2	yes	1.14443
1243	conserved Plasmodium membrane protein, unknown function	PFD0225w-s5.142	PF3D7_0404600	D011	II	GA2	yes	5.17982
1244	conserved Plasmodium membrane protein, unknown function	PFD0225w-s5.142	PF3D7_0404600	D011	III	GA2	yes	4.77511
1245	conserved Plasmodium membrane protein, unknown function	PFD0225w-s5.142	PF3D7_0404600	D012	B	GA2	yes	1
1246	conserved Plasmodium membrane protein, unknown function	PFD0225w-s5.142	PF3D7_0404600	D012	I	GA2	yes	1.547
1247	conserved Plasmodium membrane protein, unknown function	PFD0225w-s5.142	PF3D7_0404600	D012	II	GA2	yes	1.37525
1248	conserved Plasmodium membrane protein, unknown function	PFD0225w-s5.142	PF3D7_0404600	D012	III	GA2	yes	1.68425
1249	conserved Plasmodium membrane protein, unknown function	PFD0225w-s5.142	PF3D7_0404600	D003	B	GA1	no	1
1250	conserved Plasmodium membrane protein, unknown function	PFD0225w-s5.142	PF3D7_0404600	D003	I	GA1	no	0.757725
1251	conserved Plasmodium membrane protein, unknown function	PFD0225w-s5.142	PF3D7_0404600	D003	II	GA1	no	1.10441
1252	conserved Plasmodium membrane protein, unknown function	PFD0225w-s5.142	PF3D7_0404600	D003	III	GA1	no	1.99465
1253	conserved Plasmodium membrane protein, unknown function	PFD0225w-s5.142	PF3D7_0404600	D013	B	GA2	yes	1
1254	conserved Plasmodium membrane protein, unknown function	PFD0225w-s5.142	PF3D7_0404600	D013	I	GA2	yes	0.86546
1255	conserved Plasmodium membrane protein, unknown function	PFD0225w-s5.142	PF3D7_0404600	D013	II	GA2	yes	3.13394
1256	conserved Plasmodium membrane protein, unknown function	PFD0225w-s5.142	PF3D7_0404600	D013	III	GA2	yes	5.61139
1257	conserved Plasmodium membrane protein, unknown function	PFD0225w-s5.142	PF3D7_0404600	D014	B	GA2	yes	1
1258	conserved Plasmodium membrane protein, unknown function	PFD0225w-s5.142	PF3D7_0404600	D014	I	GA2	yes	0.1
1259	conserved Plasmodium membrane protein, unknown function	PFD0225w-s5.142	PF3D7_0404600	D014	II	GA2	yes	0.578275
1260	conserved Plasmodium membrane protein, unknown function	PFD0225w-s5.142	PF3D7_0404600	D014	III	GA2	yes	1.14149
1261	conserved Plasmodium membrane protein, unknown function	PFD0225w-s5.142	PF3D7_0404600	D004	B	GA1	no	1
1262	conserved Plasmodium membrane protein, unknown function	PFD0225w-s5.142	PF3D7_0404600	D004	I	GA1	no	0.281779
1263	conserved Plasmodium membrane protein, unknown function	PFD0225w-s5.142	PF3D7_0404600	D004	II	GA1	no	1.17255
1264	conserved Plasmodium membrane protein, unknown function	PFD0225w-s5.142	PF3D7_0404600	D004	III	GA1	no	0.961382
1265	conserved Plasmodium membrane protein, unknown function	PFD0225w-s5.142	PF3D7_0404600	D015	B	GA2	no	1
1266	conserved Plasmodium membrane protein, unknown function	PFD0225w-s5.142	PF3D7_0404600	D015	I	GA2	no	1.28367
1267	conserved Plasmodium membrane protein, unknown function	PFD0225w-s5.142	PF3D7_0404600	D015	II	GA2	no	3.14606
1268	conserved Plasmodium membrane protein, unknown function	PFD0225w-s5.142	PF3D7_0404600	D015	III	GA2	no	7.57049
1269	conserved Plasmodium membrane protein, unknown function	PFD0225w-s5.142	PF3D7_0404600	D005	B	GA1	yes	1
1270	conserved Plasmodium membrane protein, unknown function	PFD0225w-s5.142	PF3D7_0404600	D005	I	GA1	yes	1.88077
1271	conserved Plasmodium membrane protein, unknown function	PFD0225w-s5.142	PF3D7_0404600	D005	II	GA1	yes	2.07432
1272	conserved Plasmodium membrane protein, unknown function	PFD0225w-s5.142	PF3D7_0404600	D005	III	GA1	yes	2.00178
1273	conserved Plasmodium membrane protein, unknown function	PFD0225w-s5.142	PF3D7_0404600	D006	B	GA1	no	1
1274	conserved Plasmodium membrane protein, unknown function	PFD0225w-s5.142	PF3D7_0404600	D006	I	GA1	no	0.687113
1275	conserved Plasmodium membrane protein, unknown function	PFD0225w-s5.142	PF3D7_0404600	D006	II	GA1	no	1.30617
1276	conserved Plasmodium membrane protein, unknown function	PFD0225w-s5.142	PF3D7_0404600	D006	III	GA1	no	1.14061
1277	conserved Plasmodium membrane protein, unknown function	PFD0225w-s5.142	PF3D7_0404600	D016	B	GA2	yes	1
1278	conserved Plasmodium membrane protein, unknown function	PFD0225w-s5.142	PF3D7_0404600	D016	I	GA2	yes	0.755381
1279	conserved Plasmodium membrane protein, unknown function	PFD0225w-s5.142	PF3D7_0404600	D016	II	GA2	yes	1.12104
1280	conserved Plasmodium membrane protein, unknown function	PFD0225w-s5.142	PF3D7_0404600	D016	III	GA2	yes	1.23733
1281	conserved Plasmodium membrane protein, unknown function	PFD0225w-s5.142	PF3D7_0404600	D007	B	GA1	no	1
1282	conserved Plasmodium membrane protein, unknown function	PFD0225w-s5.142	PF3D7_0404600	D007	I	GA1	no	1.4905
1283	conserved Plasmodium membrane protein, unknown function	PFD0225w-s5.142	PF3D7_0404600	D007	II	GA1	no	1.44815
1284	conserved Plasmodium membrane protein, unknown function	PFD0225w-s5.142	PF3D7_0404600	D007	III	GA1	no	0.209766
1285	conserved Plasmodium membrane protein, unknown function	PFD0225w-s5.142	PF3D7_0404600	D008	B	GA1	no	1
1286	conserved Plasmodium membrane protein, unknown function	PFD0225w-s5.142	PF3D7_0404600	D008	I	GA1	no	0.90172
1287	conserved Plasmodium membrane protein, unknown function	PFD0225w-s5.142	PF3D7_0404600	D008	II	GA1	no	0.86281
1288	conserved Plasmodium membrane protein, unknown function	PFD0225w-s5.142	PF3D7_0404600	D008	III	GA1	no	0.856227
1289	conserved Plasmodium membrane protein, unknown function	PFD0225w-s5.142	PF3D7_0404600	D017	B	GA2	yes	1
1290	conserved Plasmodium membrane protein, unknown function	PFD0225w-s5.142	PF3D7_0404600	D017	I	GA2	yes	0.868136
1291	conserved Plasmodium membrane protein, unknown function	PFD0225w-s5.142	PF3D7_0404600	D017	II	GA2	yes	1.87246
1292	conserved Plasmodium membrane protein, unknown function	PFD0225w-s5.142	PF3D7_0404600	D017	III	GA2	yes	3.90574
1293	transmembrane emp24 domain-containing protein, putative	PFD1037w.132	PF3D7_0422100	D009	B	GA2	yes	1
1294	transmembrane emp24 domain-containing protein, putative	PFD1037w.132	PF3D7_0422100	D009	I	GA2	yes	1.07794
1295	transmembrane emp24 domain-containing protein, putative	PFD1037w.132	PF3D7_0422100	D009	II	GA2	yes	0.856966
1296	transmembrane emp24 domain-containing protein, putative	PFD1037w.132	PF3D7_0422100	D009	III	GA2	yes	0.712616
1297	transmembrane emp24 domain-containing protein, putative	PFD1037w.132	PF3D7_0422100	D001	B	GA1	no	1
1298	transmembrane emp24 domain-containing protein, putative	PFD1037w.132	PF3D7_0422100	D001	I	GA1	no	0.921026
1299	transmembrane emp24 domain-containing protein, putative	PFD1037w.132	PF3D7_0422100	D001	II	GA1	no	1.08612
1300	transmembrane emp24 domain-containing protein, putative	PFD1037w.132	PF3D7_0422100	D001	III	GA1	no	1.55902
1301	transmembrane emp24 domain-containing protein, putative	PFD1037w.132	PF3D7_0422100	D010	B	GA2	yes	1
1302	transmembrane emp24 domain-containing protein, putative	PFD1037w.132	PF3D7_0422100	D010	I	GA2	yes	0.978619
1303	transmembrane emp24 domain-containing protein, putative	PFD1037w.132	PF3D7_0422100	D010	II	GA2	yes	1.06597
1304	transmembrane emp24 domain-containing protein, putative	PFD1037w.132	PF3D7_0422100	D010	III	GA2	yes	1.1936
1305	transmembrane emp24 domain-containing protein, putative	PFD1037w.132	PF3D7_0422100	D002	B	GA1	no	1
1306	transmembrane emp24 domain-containing protein, putative	PFD1037w.132	PF3D7_0422100	D002	I	GA1	no	1.14321
1307	transmembrane emp24 domain-containing protein, putative	PFD1037w.132	PF3D7_0422100	D002	II	GA1	no	4.48654
1308	transmembrane emp24 domain-containing protein, putative	PFD1037w.132	PF3D7_0422100	D002	III	GA1	no	7.6652
1309	transmembrane emp24 domain-containing protein, putative	PFD1037w.132	PF3D7_0422100	D011	B	GA2	yes	1
1310	transmembrane emp24 domain-containing protein, putative	PFD1037w.132	PF3D7_0422100	D011	I	GA2	yes	0.868804
1311	transmembrane emp24 domain-containing protein, putative	PFD1037w.132	PF3D7_0422100	D011	II	GA2	yes	2.08672
1312	transmembrane emp24 domain-containing protein, putative	PFD1037w.132	PF3D7_0422100	D011	III	GA2	yes	2.5356
1313	transmembrane emp24 domain-containing protein, putative	PFD1037w.132	PF3D7_0422100	D012	B	GA2	yes	1
1314	transmembrane emp24 domain-containing protein, putative	PFD1037w.132	PF3D7_0422100	D012	I	GA2	yes	2.55648
1315	transmembrane emp24 domain-containing protein, putative	PFD1037w.132	PF3D7_0422100	D012	II	GA2	yes	1.89547
1316	transmembrane emp24 domain-containing protein, putative	PFD1037w.132	PF3D7_0422100	D012	III	GA2	yes	2.68755
1317	transmembrane emp24 domain-containing protein, putative	PFD1037w.132	PF3D7_0422100	D003	B	GA1	no	1
1318	transmembrane emp24 domain-containing protein, putative	PFD1037w.132	PF3D7_0422100	D003	I	GA1	no	0.494099
1319	transmembrane emp24 domain-containing protein, putative	PFD1037w.132	PF3D7_0422100	D003	II	GA1	no	0.728232
1320	transmembrane emp24 domain-containing protein, putative	PFD1037w.132	PF3D7_0422100	D003	III	GA1	no	1.11959
1321	transmembrane emp24 domain-containing protein, putative	PFD1037w.132	PF3D7_0422100	D013	B	GA2	yes	1
1322	transmembrane emp24 domain-containing protein, putative	PFD1037w.132	PF3D7_0422100	D013	I	GA2	yes	1.42795
1323	transmembrane emp24 domain-containing protein, putative	PFD1037w.132	PF3D7_0422100	D013	II	GA2	yes	1.63339
1324	transmembrane emp24 domain-containing protein, putative	PFD1037w.132	PF3D7_0422100	D013	III	GA2	yes	3.03187
1325	transmembrane emp24 domain-containing protein, putative	PFD1037w.132	PF3D7_0422100	D014	B	GA2	yes	1
1326	transmembrane emp24 domain-containing protein, putative	PFD1037w.132	PF3D7_0422100	D014	I	GA2	yes	0.370139
1327	transmembrane emp24 domain-containing protein, putative	PFD1037w.132	PF3D7_0422100	D014	II	GA2	yes	0.775898
1328	transmembrane emp24 domain-containing protein, putative	PFD1037w.132	PF3D7_0422100	D014	III	GA2	yes	0.870139
1329	transmembrane emp24 domain-containing protein, putative	PFD1037w.132	PF3D7_0422100	D004	B	GA1	no	1
1330	transmembrane emp24 domain-containing protein, putative	PFD1037w.132	PF3D7_0422100	D004	I	GA1	no	1.25925
1331	transmembrane emp24 domain-containing protein, putative	PFD1037w.132	PF3D7_0422100	D004	II	GA1	no	0.861746
1332	transmembrane emp24 domain-containing protein, putative	PFD1037w.132	PF3D7_0422100	D004	III	GA1	no	1.0674
1333	transmembrane emp24 domain-containing protein, putative	PFD1037w.132	PF3D7_0422100	D015	B	GA2	no	1
1334	transmembrane emp24 domain-containing protein, putative	PFD1037w.132	PF3D7_0422100	D015	I	GA2	no	1.56284
1335	transmembrane emp24 domain-containing protein, putative	PFD1037w.132	PF3D7_0422100	D015	II	GA2	no	2.62655
1336	transmembrane emp24 domain-containing protein, putative	PFD1037w.132	PF3D7_0422100	D015	III	GA2	no	5.80447
1337	transmembrane emp24 domain-containing protein, putative	PFD1037w.132	PF3D7_0422100	D005	B	GA1	yes	1
1338	transmembrane emp24 domain-containing protein, putative	PFD1037w.132	PF3D7_0422100	D005	I	GA1	yes	1.16393
1339	transmembrane emp24 domain-containing protein, putative	PFD1037w.132	PF3D7_0422100	D005	II	GA1	yes	1.21531
1340	transmembrane emp24 domain-containing protein, putative	PFD1037w.132	PF3D7_0422100	D005	III	GA1	yes	1.08542
1341	transmembrane emp24 domain-containing protein, putative	PFD1037w.132	PF3D7_0422100	D006	B	GA1	no	1
1342	transmembrane emp24 domain-containing protein, putative	PFD1037w.132	PF3D7_0422100	D006	I	GA1	no	0.646244
1343	transmembrane emp24 domain-containing protein, putative	PFD1037w.132	PF3D7_0422100	D006	II	GA1	no	1.17122
1344	transmembrane emp24 domain-containing protein, putative	PFD1037w.132	PF3D7_0422100	D006	III	GA1	no	0.796847
1345	transmembrane emp24 domain-containing protein, putative	PFD1037w.132	PF3D7_0422100	D016	B	GA2	yes	1
1346	transmembrane emp24 domain-containing protein, putative	PFD1037w.132	PF3D7_0422100	D016	I	GA2	yes	0.709665
1347	transmembrane emp24 domain-containing protein, putative	PFD1037w.132	PF3D7_0422100	D016	II	GA2	yes	1.40184
1348	transmembrane emp24 domain-containing protein, putative	PFD1037w.132	PF3D7_0422100	D016	III	GA2	yes	1.01391
1349	transmembrane emp24 domain-containing protein, putative	PFD1037w.132	PF3D7_0422100	D007	B	GA1	no	1
1350	transmembrane emp24 domain-containing protein, putative	PFD1037w.132	PF3D7_0422100	D007	I	GA1	no	0.753943
1351	transmembrane emp24 domain-containing protein, putative	PFD1037w.132	PF3D7_0422100	D007	II	GA1	no	0.85978
1352	transmembrane emp24 domain-containing protein, putative	PFD1037w.132	PF3D7_0422100	D007	III	GA1	no	0.645998
1353	transmembrane emp24 domain-containing protein, putative	PFD1037w.132	PF3D7_0422100	D008	B	GA1	no	1
1354	transmembrane emp24 domain-containing protein, putative	PFD1037w.132	PF3D7_0422100	D008	I	GA1	no	0.614913
1355	transmembrane emp24 domain-containing protein, putative	PFD1037w.132	PF3D7_0422100	D008	II	GA1	no	1.19718
1356	transmembrane emp24 domain-containing protein, putative	PFD1037w.132	PF3D7_0422100	D008	III	GA1	no	0.832025
1357	transmembrane emp24 domain-containing protein, putative	PFD1037w.132	PF3D7_0422100	D017	B	GA2	yes	1
1358	transmembrane emp24 domain-containing protein, putative	PFD1037w.132	PF3D7_0422100	D017	I	GA2	yes	0.967934
1359	transmembrane emp24 domain-containing protein, putative	PFD1037w.132	PF3D7_0422100	D017	II	GA2	yes	0.864806
1360	transmembrane emp24 domain-containing protein, putative	PFD1037w.132	PF3D7_0422100	D017	III	GA2	yes	1.41244
1361	merozoite surface protein 8	PFE0120c.1o1.225	PF3D7_0502400	D009	B	GA2	yes	1
1362	merozoite surface protein 8	PFE0120c.1o1.225	PF3D7_0502400	D009	I	GA2	yes	1.41769
1363	merozoite surface protein 8	PFE0120c.1o1.225	PF3D7_0502400	D009	II	GA2	yes	1.71135
1364	merozoite surface protein 8	PFE0120c.1o1.225	PF3D7_0502400	D009	III	GA2	yes	0.687311
1365	merozoite surface protein 8	PFE0120c.1o1.225	PF3D7_0502400	D001	B	GA1	no	1
1366	merozoite surface protein 8	PFE0120c.1o1.225	PF3D7_0502400	D001	I	GA1	no	0.971242
1367	merozoite surface protein 8	PFE0120c.1o1.225	PF3D7_0502400	D001	II	GA1	no	1.01262
1368	merozoite surface protein 8	PFE0120c.1o1.225	PF3D7_0502400	D001	III	GA1	no	1.04389
1369	merozoite surface protein 8	PFE0120c.1o1.225	PF3D7_0502400	D010	B	GA2	yes	1
1370	merozoite surface protein 8	PFE0120c.1o1.225	PF3D7_0502400	D010	I	GA2	yes	0.589426
1371	merozoite surface protein 8	PFE0120c.1o1.225	PF3D7_0502400	D010	II	GA2	yes	0.423697
1372	merozoite surface protein 8	PFE0120c.1o1.225	PF3D7_0502400	D010	III	GA2	yes	0.735377
1373	merozoite surface protein 8	PFE0120c.1o1.225	PF3D7_0502400	D002	B	GA1	no	1
1374	merozoite surface protein 8	PFE0120c.1o1.225	PF3D7_0502400	D002	I	GA1	no	1.29567
1375	merozoite surface protein 8	PFE0120c.1o1.225	PF3D7_0502400	D002	II	GA1	no	1.1933
1376	merozoite surface protein 8	PFE0120c.1o1.225	PF3D7_0502400	D002	III	GA1	no	1.30819
1377	merozoite surface protein 8	PFE0120c.1o1.225	PF3D7_0502400	D011	B	GA2	yes	1
1378	merozoite surface protein 8	PFE0120c.1o1.225	PF3D7_0502400	D011	I	GA2	yes	0.964773
1379	merozoite surface protein 8	PFE0120c.1o1.225	PF3D7_0502400	D011	II	GA2	yes	3.26389
1380	merozoite surface protein 8	PFE0120c.1o1.225	PF3D7_0502400	D011	III	GA2	yes	4.22465
1381	merozoite surface protein 8	PFE0120c.1o1.225	PF3D7_0502400	D012	B	GA2	yes	1
1382	merozoite surface protein 8	PFE0120c.1o1.225	PF3D7_0502400	D012	I	GA2	yes	0.305942
1383	merozoite surface protein 8	PFE0120c.1o1.225	PF3D7_0502400	D012	II	GA2	yes	1.04711
1384	merozoite surface protein 8	PFE0120c.1o1.225	PF3D7_0502400	D012	III	GA2	yes	0.899828
1385	merozoite surface protein 8	PFE0120c.1o1.225	PF3D7_0502400	D003	B	GA1	no	1
1386	merozoite surface protein 8	PFE0120c.1o1.225	PF3D7_0502400	D003	I	GA1	no	0.818852
1387	merozoite surface protein 8	PFE0120c.1o1.225	PF3D7_0502400	D003	II	GA1	no	1.11672
1388	merozoite surface protein 8	PFE0120c.1o1.225	PF3D7_0502400	D003	III	GA1	no	2.07486
1389	merozoite surface protein 8	PFE0120c.1o1.225	PF3D7_0502400	D013	B	GA2	yes	1
1390	merozoite surface protein 8	PFE0120c.1o1.225	PF3D7_0502400	D013	I	GA2	yes	1.50085
1391	merozoite surface protein 8	PFE0120c.1o1.225	PF3D7_0502400	D013	II	GA2	yes	4.15075
1392	merozoite surface protein 8	PFE0120c.1o1.225	PF3D7_0502400	D013	III	GA2	yes	5.3766
1393	merozoite surface protein 8	PFE0120c.1o1.225	PF3D7_0502400	D014	B	GA2	yes	1
1394	merozoite surface protein 8	PFE0120c.1o1.225	PF3D7_0502400	D014	I	GA2	yes	0.789812
1395	merozoite surface protein 8	PFE0120c.1o1.225	PF3D7_0502400	D014	II	GA2	yes	0.940649
1396	merozoite surface protein 8	PFE0120c.1o1.225	PF3D7_0502400	D014	III	GA2	yes	0.956251
1397	merozoite surface protein 8	PFE0120c.1o1.225	PF3D7_0502400	D004	B	GA1	no	1
1398	merozoite surface protein 8	PFE0120c.1o1.225	PF3D7_0502400	D004	I	GA1	no	1.17007
1399	merozoite surface protein 8	PFE0120c.1o1.225	PF3D7_0502400	D004	II	GA1	no	1.00659
1400	merozoite surface protein 8	PFE0120c.1o1.225	PF3D7_0502400	D004	III	GA1	no	0.576975
1401	merozoite surface protein 8	PFE0120c.1o1.225	PF3D7_0502400	D015	B	GA2	no	1
1402	merozoite surface protein 8	PFE0120c.1o1.225	PF3D7_0502400	D015	I	GA2	no	1.18085
1403	merozoite surface protein 8	PFE0120c.1o1.225	PF3D7_0502400	D015	II	GA2	no	3.23139
1404	merozoite surface protein 8	PFE0120c.1o1.225	PF3D7_0502400	D015	III	GA2	no	5.97314
1405	merozoite surface protein 8	PFE0120c.1o1.225	PF3D7_0502400	D005	B	GA1	yes	1
1406	merozoite surface protein 8	PFE0120c.1o1.225	PF3D7_0502400	D005	I	GA1	yes	1.92474
1407	merozoite surface protein 8	PFE0120c.1o1.225	PF3D7_0502400	D005	II	GA1	yes	2.00958
1408	merozoite surface protein 8	PFE0120c.1o1.225	PF3D7_0502400	D005	III	GA1	yes	1.98621
1409	merozoite surface protein 8	PFE0120c.1o1.225	PF3D7_0502400	D006	B	GA1	no	1
1410	merozoite surface protein 8	PFE0120c.1o1.225	PF3D7_0502400	D006	I	GA1	no	0.631981
1411	merozoite surface protein 8	PFE0120c.1o1.225	PF3D7_0502400	D006	II	GA1	no	1.18768
1412	merozoite surface protein 8	PFE0120c.1o1.225	PF3D7_0502400	D006	III	GA1	no	1.18558
1413	merozoite surface protein 8	PFE0120c.1o1.225	PF3D7_0502400	D016	B	GA2	yes	1
1414	merozoite surface protein 8	PFE0120c.1o1.225	PF3D7_0502400	D016	I	GA2	yes	0.626298
1415	merozoite surface protein 8	PFE0120c.1o1.225	PF3D7_0502400	D016	II	GA2	yes	1.2533
1416	merozoite surface protein 8	PFE0120c.1o1.225	PF3D7_0502400	D016	III	GA2	yes	0.87508
1417	merozoite surface protein 8	PFE0120c.1o1.225	PF3D7_0502400	D007	B	GA1	no	1
1418	merozoite surface protein 8	PFE0120c.1o1.225	PF3D7_0502400	D007	I	GA1	no	1.07735
1419	merozoite surface protein 8	PFE0120c.1o1.225	PF3D7_0502400	D007	II	GA1	no	1.15407
1420	merozoite surface protein 8	PFE0120c.1o1.225	PF3D7_0502400	D007	III	GA1	no	0.851923
1421	merozoite surface protein 8	PFE0120c.1o1.225	PF3D7_0502400	D008	B	GA1	no	1
1422	merozoite surface protein 8	PFE0120c.1o1.225	PF3D7_0502400	D008	I	GA1	no	0.51176
1423	merozoite surface protein 8	PFE0120c.1o1.225	PF3D7_0502400	D008	II	GA1	no	0.551085
1424	merozoite surface protein 8	PFE0120c.1o1.225	PF3D7_0502400	D008	III	GA1	no	0.582167
1425	merozoite surface protein 8	PFE0120c.1o1.225	PF3D7_0502400	D017	B	GA2	yes	1
1426	merozoite surface protein 8	PFE0120c.1o1.225	PF3D7_0502400	D017	I	GA2	yes	0.649133
1427	merozoite surface protein 8	PFE0120c.1o1.225	PF3D7_0502400	D017	II	GA2	yes	1.47104
1428	merozoite surface protein 8	PFE0120c.1o1.225	PF3D7_0502400	D017	III	GA2	yes	2.65929
1429	nucleoporin NUP138, putative	PFI0170we1s1.111	PF3D7_0903500	D009	B	GA2	yes	1
1430	nucleoporin NUP138, putative	PFI0170we1s1.111	PF3D7_0903500	D009	I	GA2	yes	1.08626
1431	nucleoporin NUP138, putative	PFI0170we1s1.111	PF3D7_0903500	D009	II	GA2	yes	1.04836
1432	nucleoporin NUP138, putative	PFI0170we1s1.111	PF3D7_0903500	D009	III	GA2	yes	0.602845
1433	nucleoporin NUP138, putative	PFI0170we1s1.111	PF3D7_0903500	D001	B	GA1	no	1
1434	nucleoporin NUP138, putative	PFI0170we1s1.111	PF3D7_0903500	D001	I	GA1	no	0.910742
1435	nucleoporin NUP138, putative	PFI0170we1s1.111	PF3D7_0903500	D001	II	GA1	no	1.07936
1436	nucleoporin NUP138, putative	PFI0170we1s1.111	PF3D7_0903500	D001	III	GA1	no	1.66347
1437	nucleoporin NUP138, putative	PFI0170we1s1.111	PF3D7_0903500	D010	B	GA2	yes	1
1438	nucleoporin NUP138, putative	PFI0170we1s1.111	PF3D7_0903500	D010	I	GA2	yes	1.21167
1439	nucleoporin NUP138, putative	PFI0170we1s1.111	PF3D7_0903500	D010	II	GA2	yes	1.59816
1440	nucleoporin NUP138, putative	PFI0170we1s1.111	PF3D7_0903500	D010	III	GA2	yes	0.827168
1441	nucleoporin NUP138, putative	PFI0170we1s1.111	PF3D7_0903500	D002	B	GA1	no	1
1442	nucleoporin NUP138, putative	PFI0170we1s1.111	PF3D7_0903500	D002	I	GA1	no	1.14065
1443	nucleoporin NUP138, putative	PFI0170we1s1.111	PF3D7_0903500	D002	II	GA1	no	1.09767
1444	nucleoporin NUP138, putative	PFI0170we1s1.111	PF3D7_0903500	D002	III	GA1	no	0.889919
1445	nucleoporin NUP138, putative	PFI0170we1s1.111	PF3D7_0903500	D011	B	GA2	yes	1
1446	nucleoporin NUP138, putative	PFI0170we1s1.111	PF3D7_0903500	D011	I	GA2	yes	0.808776
1447	nucleoporin NUP138, putative	PFI0170we1s1.111	PF3D7_0903500	D011	II	GA2	yes	1.81029
1448	nucleoporin NUP138, putative	PFI0170we1s1.111	PF3D7_0903500	D011	III	GA2	yes	2.64358
1449	nucleoporin NUP138, putative	PFI0170we1s1.111	PF3D7_0903500	D012	B	GA2	yes	1
1450	nucleoporin NUP138, putative	PFI0170we1s1.111	PF3D7_0903500	D012	I	GA2	yes	2.1246
1451	nucleoporin NUP138, putative	PFI0170we1s1.111	PF3D7_0903500	D012	II	GA2	yes	2.47664
1452	nucleoporin NUP138, putative	PFI0170we1s1.111	PF3D7_0903500	D012	III	GA2	yes	2.38892
1453	nucleoporin NUP138, putative	PFI0170we1s1.111	PF3D7_0903500	D003	B	GA1	no	1
1454	nucleoporin NUP138, putative	PFI0170we1s1.111	PF3D7_0903500	D003	I	GA1	no	0.805056
1455	nucleoporin NUP138, putative	PFI0170we1s1.111	PF3D7_0903500	D003	II	GA1	no	1.13546
1456	nucleoporin NUP138, putative	PFI0170we1s1.111	PF3D7_0903500	D003	III	GA1	no	1.76375
1457	nucleoporin NUP138, putative	PFI0170we1s1.111	PF3D7_0903500	D013	B	GA2	yes	1
1458	nucleoporin NUP138, putative	PFI0170we1s1.111	PF3D7_0903500	D013	I	GA2	yes	1.22237
1459	nucleoporin NUP138, putative	PFI0170we1s1.111	PF3D7_0903500	D013	II	GA2	yes	1.01298
1460	nucleoporin NUP138, putative	PFI0170we1s1.111	PF3D7_0903500	D013	III	GA2	yes	1.04048
1461	nucleoporin NUP138, putative	PFI0170we1s1.111	PF3D7_0903500	D014	B	GA2	yes	1
1462	nucleoporin NUP138, putative	PFI0170we1s1.111	PF3D7_0903500	D014	I	GA2	yes	0.538205
1463	nucleoporin NUP138, putative	PFI0170we1s1.111	PF3D7_0903500	D014	II	GA2	yes	0.710871
1464	nucleoporin NUP138, putative	PFI0170we1s1.111	PF3D7_0903500	D014	III	GA2	yes	0.724851
1465	nucleoporin NUP138, putative	PFI0170we1s1.111	PF3D7_0903500	D004	B	GA1	no	1
1466	nucleoporin NUP138, putative	PFI0170we1s1.111	PF3D7_0903500	D004	I	GA1	no	1.45552
1467	nucleoporin NUP138, putative	PFI0170we1s1.111	PF3D7_0903500	D004	II	GA1	no	2.04654
1468	nucleoporin NUP138, putative	PFI0170we1s1.111	PF3D7_0903500	D004	III	GA1	no	0.265415
1469	nucleoporin NUP138, putative	PFI0170we1s1.111	PF3D7_0903500	D015	B	GA2	no	1
1470	nucleoporin NUP138, putative	PFI0170we1s1.111	PF3D7_0903500	D015	I	GA2	no	1.24743
1471	nucleoporin NUP138, putative	PFI0170we1s1.111	PF3D7_0903500	D015	II	GA2	no	1.69784
1472	nucleoporin NUP138, putative	PFI0170we1s1.111	PF3D7_0903500	D015	III	GA2	no	3.74254
1473	nucleoporin NUP138, putative	PFI0170we1s1.111	PF3D7_0903500	D005	B	GA1	yes	1
1474	nucleoporin NUP138, putative	PFI0170we1s1.111	PF3D7_0903500	D005	I	GA1	yes	1.06358
1475	nucleoporin NUP138, putative	PFI0170we1s1.111	PF3D7_0903500	D005	II	GA1	yes	1.00366
1476	nucleoporin NUP138, putative	PFI0170we1s1.111	PF3D7_0903500	D005	III	GA1	yes	0.671616
1477	nucleoporin NUP138, putative	PFI0170we1s1.111	PF3D7_0903500	D006	B	GA1	no	1
1478	nucleoporin NUP138, putative	PFI0170we1s1.111	PF3D7_0903500	D006	I	GA1	no	0.841697
1479	nucleoporin NUP138, putative	PFI0170we1s1.111	PF3D7_0903500	D006	II	GA1	no	1.3227
1480	nucleoporin NUP138, putative	PFI0170we1s1.111	PF3D7_0903500	D006	III	GA1	no	0.857989
1481	nucleoporin NUP138, putative	PFI0170we1s1.111	PF3D7_0903500	D016	B	GA2	yes	1
1482	nucleoporin NUP138, putative	PFI0170we1s1.111	PF3D7_0903500	D016	I	GA2	yes	0.50754
1483	nucleoporin NUP138, putative	PFI0170we1s1.111	PF3D7_0903500	D016	II	GA2	yes	0.874546
1484	nucleoporin NUP138, putative	PFI0170we1s1.111	PF3D7_0903500	D016	III	GA2	yes	0.862623
1485	nucleoporin NUP138, putative	PFI0170we1s1.111	PF3D7_0903500	D007	B	GA1	no	1
1486	nucleoporin NUP138, putative	PFI0170we1s1.111	PF3D7_0903500	D007	I	GA1	no	0.965249
1487	nucleoporin NUP138, putative	PFI0170we1s1.111	PF3D7_0903500	D007	II	GA1	no	1.05162
1488	nucleoporin NUP138, putative	PFI0170we1s1.111	PF3D7_0903500	D007	III	GA1	no	0.680902
1489	nucleoporin NUP138, putative	PFI0170we1s1.111	PF3D7_0903500	D008	B	GA1	no	1
1490	nucleoporin NUP138, putative	PFI0170we1s1.111	PF3D7_0903500	D008	I	GA1	no	1.28496
1491	nucleoporin NUP138, putative	PFI0170we1s1.111	PF3D7_0903500	D008	II	GA1	no	1.30633
1492	nucleoporin NUP138, putative	PFI0170we1s1.111	PF3D7_0903500	D008	III	GA1	no	0.79349
1493	nucleoporin NUP138, putative	PFI0170we1s1.111	PF3D7_0903500	D017	B	GA2	yes	1
1494	nucleoporin NUP138, putative	PFI0170we1s1.111	PF3D7_0903500	D017	I	GA2	yes	0.918066
1495	nucleoporin NUP138, putative	PFI0170we1s1.111	PF3D7_0903500	D017	II	GA2	yes	1.45245
1496	nucleoporin NUP138, putative	PFI0170we1s1.111	PF3D7_0903500	D017	III	GA2	yes	2.44405
1497	zinc finger protein, putative	PFL0440ce1s1.74	PF3D7_1208800	D009	B	GA2	yes	1
1498	zinc finger protein, putative	PFL0440ce1s1.74	PF3D7_1208800	D009	I	GA2	yes	0.817867
1499	zinc finger protein, putative	PFL0440ce1s1.74	PF3D7_1208800	D009	II	GA2	yes	0.569851
1500	zinc finger protein, putative	PFL0440ce1s1.74	PF3D7_1208800	D009	III	GA2	yes	0.609223
1501	zinc finger protein, putative	PFL0440ce1s1.74	PF3D7_1208800	D001	B	GA1	no	1
1502	zinc finger protein, putative	PFL0440ce1s1.74	PF3D7_1208800	D001	I	GA1	no	0.769091
1503	zinc finger protein, putative	PFL0440ce1s1.74	PF3D7_1208800	D001	II	GA1	no	1.09719
1504	zinc finger protein, putative	PFL0440ce1s1.74	PF3D7_1208800	D001	III	GA1	no	0.939622
1505	zinc finger protein, putative	PFL0440ce1s1.74	PF3D7_1208800	D010	B	GA2	yes	1
1506	zinc finger protein, putative	PFL0440ce1s1.74	PF3D7_1208800	D010	I	GA2	yes	1.19581
1507	zinc finger protein, putative	PFL0440ce1s1.74	PF3D7_1208800	D010	II	GA2	yes	0.956284
1508	zinc finger protein, putative	PFL0440ce1s1.74	PF3D7_1208800	D010	III	GA2	yes	0.831056
1509	zinc finger protein, putative	PFL0440ce1s1.74	PF3D7_1208800	D002	B	GA1	no	1
1510	zinc finger protein, putative	PFL0440ce1s1.74	PF3D7_1208800	D002	I	GA1	no	1.07556
1511	zinc finger protein, putative	PFL0440ce1s1.74	PF3D7_1208800	D002	II	GA1	no	1.08404
1512	zinc finger protein, putative	PFL0440ce1s1.74	PF3D7_1208800	D002	III	GA1	no	1.20445
1513	zinc finger protein, putative	PFL0440ce1s1.74	PF3D7_1208800	D011	B	GA2	yes	1
1514	zinc finger protein, putative	PFL0440ce1s1.74	PF3D7_1208800	D011	I	GA2	yes	0.930636
1515	zinc finger protein, putative	PFL0440ce1s1.74	PF3D7_1208800	D011	II	GA2	yes	2.96333
1516	zinc finger protein, putative	PFL0440ce1s1.74	PF3D7_1208800	D011	III	GA2	yes	3.88858
1517	zinc finger protein, putative	PFL0440ce1s1.74	PF3D7_1208800	D012	B	GA2	yes	1
1518	zinc finger protein, putative	PFL0440ce1s1.74	PF3D7_1208800	D012	I	GA2	yes	0.864755
1519	zinc finger protein, putative	PFL0440ce1s1.74	PF3D7_1208800	D012	II	GA2	yes	0.787413
1520	zinc finger protein, putative	PFL0440ce1s1.74	PF3D7_1208800	D012	III	GA2	yes	1.27634
1521	zinc finger protein, putative	PFL0440ce1s1.74	PF3D7_1208800	D003	B	GA1	no	1
1522	zinc finger protein, putative	PFL0440ce1s1.74	PF3D7_1208800	D003	I	GA1	no	0.797537
1523	zinc finger protein, putative	PFL0440ce1s1.74	PF3D7_1208800	D003	II	GA1	no	1.06379
1524	zinc finger protein, putative	PFL0440ce1s1.74	PF3D7_1208800	D003	III	GA1	no	2.41019
1525	zinc finger protein, putative	PFL0440ce1s1.74	PF3D7_1208800	D013	B	GA2	yes	1
1526	zinc finger protein, putative	PFL0440ce1s1.74	PF3D7_1208800	D013	I	GA2	yes	1.16738
1527	zinc finger protein, putative	PFL0440ce1s1.74	PF3D7_1208800	D013	II	GA2	yes	9.45424
1528	zinc finger protein, putative	PFL0440ce1s1.74	PF3D7_1208800	D013	III	GA2	yes	14.0895
1529	zinc finger protein, putative	PFL0440ce1s1.74	PF3D7_1208800	D014	B	GA2	yes	1
1530	zinc finger protein, putative	PFL0440ce1s1.74	PF3D7_1208800	D014	I	GA2	yes	0.568869
1531	zinc finger protein, putative	PFL0440ce1s1.74	PF3D7_1208800	D014	II	GA2	yes	0.836142
1532	zinc finger protein, putative	PFL0440ce1s1.74	PF3D7_1208800	D014	III	GA2	yes	1.25003
1533	zinc finger protein, putative	PFL0440ce1s1.74	PF3D7_1208800	D004	B	GA1	no	1
1534	zinc finger protein, putative	PFL0440ce1s1.74	PF3D7_1208800	D004	I	GA1	no	0.712867
1535	zinc finger protein, putative	PFL0440ce1s1.74	PF3D7_1208800	D004	II	GA1	no	1.43279
1536	zinc finger protein, putative	PFL0440ce1s1.74	PF3D7_1208800	D004	III	GA1	no	0.1
1537	zinc finger protein, putative	PFL0440ce1s1.74	PF3D7_1208800	D015	B	GA2	no	1
1538	zinc finger protein, putative	PFL0440ce1s1.74	PF3D7_1208800	D015	I	GA2	no	1.48379
1539	zinc finger protein, putative	PFL0440ce1s1.74	PF3D7_1208800	D015	II	GA2	no	2.85302
1540	zinc finger protein, putative	PFL0440ce1s1.74	PF3D7_1208800	D015	III	GA2	no	5.55517
1541	zinc finger protein, putative	PFL0440ce1s1.74	PF3D7_1208800	D005	B	GA1	yes	1
1542	zinc finger protein, putative	PFL0440ce1s1.74	PF3D7_1208800	D005	I	GA1	yes	1.90504
1543	zinc finger protein, putative	PFL0440ce1s1.74	PF3D7_1208800	D005	II	GA1	yes	2.10368
1544	zinc finger protein, putative	PFL0440ce1s1.74	PF3D7_1208800	D005	III	GA1	yes	2.37155
1545	zinc finger protein, putative	PFL0440ce1s1.74	PF3D7_1208800	D006	B	GA1	no	1
1546	zinc finger protein, putative	PFL0440ce1s1.74	PF3D7_1208800	D006	I	GA1	no	0.61279
1547	zinc finger protein, putative	PFL0440ce1s1.74	PF3D7_1208800	D006	II	GA1	no	1.37531
1548	zinc finger protein, putative	PFL0440ce1s1.74	PF3D7_1208800	D006	III	GA1	no	1.40839
1549	zinc finger protein, putative	PFL0440ce1s1.74	PF3D7_1208800	D016	B	GA2	yes	1
1550	zinc finger protein, putative	PFL0440ce1s1.74	PF3D7_1208800	D016	I	GA2	yes	0.732161
1551	zinc finger protein, putative	PFL0440ce1s1.74	PF3D7_1208800	D016	II	GA2	yes	1.57497
1552	zinc finger protein, putative	PFL0440ce1s1.74	PF3D7_1208800	D016	III	GA2	yes	0.900207
1553	zinc finger protein, putative	PFL0440ce1s1.74	PF3D7_1208800	D007	B	GA1	no	1
1554	zinc finger protein, putative	PFL0440ce1s1.74	PF3D7_1208800	D007	I	GA1	no	0.98273
1555	zinc finger protein, putative	PFL0440ce1s1.74	PF3D7_1208800	D007	II	GA1	no	0.956938
1556	zinc finger protein, putative	PFL0440ce1s1.74	PF3D7_1208800	D007	III	GA1	no	1.02717
1557	zinc finger protein, putative	PFL0440ce1s1.74	PF3D7_1208800	D008	B	GA1	no	1
1558	zinc finger protein, putative	PFL0440ce1s1.74	PF3D7_1208800	D008	I	GA1	no	1.09497
1559	zinc finger protein, putative	PFL0440ce1s1.74	PF3D7_1208800	D008	II	GA1	no	0.797348
1560	zinc finger protein, putative	PFL0440ce1s1.74	PF3D7_1208800	D008	III	GA1	no	1.00031
1561	zinc finger protein, putative	PFL0440ce1s1.74	PF3D7_1208800	D017	B	GA2	yes	1
1562	zinc finger protein, putative	PFL0440ce1s1.74	PF3D7_1208800	D017	I	GA2	yes	0.909714
1563	zinc finger protein, putative	PFL0440ce1s1.74	PF3D7_1208800	D017	II	GA2	yes	1.33174
1564	zinc finger protein, putative	PFL0440ce1s1.74	PF3D7_1208800	D017	III	GA2	yes	3.3703
1565	cytosolic iron-sulfur protein assembly protein 1, putative	PFL0470we1s1.104	PF3D7_1209400	D009	B	GA2	yes	1
1566	cytosolic iron-sulfur protein assembly protein 1, putative	PFL0470we1s1.104	PF3D7_1209400	D009	I	GA2	yes	1.06227
1567	cytosolic iron-sulfur protein assembly protein 1, putative	PFL0470we1s1.104	PF3D7_1209400	D009	II	GA2	yes	1.00604
1568	cytosolic iron-sulfur protein assembly protein 1, putative	PFL0470we1s1.104	PF3D7_1209400	D009	III	GA2	yes	0.896855
1569	cytosolic iron-sulfur protein assembly protein 1, putative	PFL0470we1s1.104	PF3D7_1209400	D001	B	GA1	no	1
1570	cytosolic iron-sulfur protein assembly protein 1, putative	PFL0470we1s1.104	PF3D7_1209400	D001	I	GA1	no	0.356739
1571	cytosolic iron-sulfur protein assembly protein 1, putative	PFL0470we1s1.104	PF3D7_1209400	D001	II	GA1	no	0.824288
1572	cytosolic iron-sulfur protein assembly protein 1, putative	PFL0470we1s1.104	PF3D7_1209400	D001	III	GA1	no	1.36006
1573	cytosolic iron-sulfur protein assembly protein 1, putative	PFL0470we1s1.104	PF3D7_1209400	D010	B	GA2	yes	1
1574	cytosolic iron-sulfur protein assembly protein 1, putative	PFL0470we1s1.104	PF3D7_1209400	D010	I	GA2	yes	2.08199
1575	cytosolic iron-sulfur protein assembly protein 1, putative	PFL0470we1s1.104	PF3D7_1209400	D010	II	GA2	yes	2.47832
1576	cytosolic iron-sulfur protein assembly protein 1, putative	PFL0470we1s1.104	PF3D7_1209400	D010	III	GA2	yes	1.17708
1577	cytosolic iron-sulfur protein assembly protein 1, putative	PFL0470we1s1.104	PF3D7_1209400	D002	B	GA1	no	1
1578	cytosolic iron-sulfur protein assembly protein 1, putative	PFL0470we1s1.104	PF3D7_1209400	D002	I	GA1	no	0.870512
1579	cytosolic iron-sulfur protein assembly protein 1, putative	PFL0470we1s1.104	PF3D7_1209400	D002	II	GA1	no	0.816496
1580	cytosolic iron-sulfur protein assembly protein 1, putative	PFL0470we1s1.104	PF3D7_1209400	D002	III	GA1	no	1.24453
1581	cytosolic iron-sulfur protein assembly protein 1, putative	PFL0470we1s1.104	PF3D7_1209400	D011	B	GA2	yes	1
1582	cytosolic iron-sulfur protein assembly protein 1, putative	PFL0470we1s1.104	PF3D7_1209400	D011	I	GA2	yes	0.797235
1583	cytosolic iron-sulfur protein assembly protein 1, putative	PFL0470we1s1.104	PF3D7_1209400	D011	II	GA2	yes	3.66018
1584	cytosolic iron-sulfur protein assembly protein 1, putative	PFL0470we1s1.104	PF3D7_1209400	D011	III	GA2	yes	4.10801
1585	cytosolic iron-sulfur protein assembly protein 1, putative	PFL0470we1s1.104	PF3D7_1209400	D012	B	GA2	yes	1
1586	cytosolic iron-sulfur protein assembly protein 1, putative	PFL0470we1s1.104	PF3D7_1209400	D012	I	GA2	yes	0.938595
1587	cytosolic iron-sulfur protein assembly protein 1, putative	PFL0470we1s1.104	PF3D7_1209400	D012	II	GA2	yes	0.63348
1588	cytosolic iron-sulfur protein assembly protein 1, putative	PFL0470we1s1.104	PF3D7_1209400	D012	III	GA2	yes	0.315965
1589	cytosolic iron-sulfur protein assembly protein 1, putative	PFL0470we1s1.104	PF3D7_1209400	D003	B	GA1	no	1
1590	cytosolic iron-sulfur protein assembly protein 1, putative	PFL0470we1s1.104	PF3D7_1209400	D003	I	GA1	no	0.785063
1591	cytosolic iron-sulfur protein assembly protein 1, putative	PFL0470we1s1.104	PF3D7_1209400	D003	II	GA1	no	1.1763
1592	cytosolic iron-sulfur protein assembly protein 1, putative	PFL0470we1s1.104	PF3D7_1209400	D003	III	GA1	no	1.82386
1593	cytosolic iron-sulfur protein assembly protein 1, putative	PFL0470we1s1.104	PF3D7_1209400	D013	B	GA2	yes	1
1594	cytosolic iron-sulfur protein assembly protein 1, putative	PFL0470we1s1.104	PF3D7_1209400	D013	I	GA2	yes	1.14948
1595	cytosolic iron-sulfur protein assembly protein 1, putative	PFL0470we1s1.104	PF3D7_1209400	D013	II	GA2	yes	3.3092
1596	cytosolic iron-sulfur protein assembly protein 1, putative	PFL0470we1s1.104	PF3D7_1209400	D013	III	GA2	yes	3.84315
1597	cytosolic iron-sulfur protein assembly protein 1, putative	PFL0470we1s1.104	PF3D7_1209400	D014	B	GA2	yes	1
1598	cytosolic iron-sulfur protein assembly protein 1, putative	PFL0470we1s1.104	PF3D7_1209400	D014	I	GA2	yes	0.571946
1599	cytosolic iron-sulfur protein assembly protein 1, putative	PFL0470we1s1.104	PF3D7_1209400	D014	II	GA2	yes	0.559351
1600	cytosolic iron-sulfur protein assembly protein 1, putative	PFL0470we1s1.104	PF3D7_1209400	D014	III	GA2	yes	0.794499
1601	cytosolic iron-sulfur protein assembly protein 1, putative	PFL0470we1s1.104	PF3D7_1209400	D004	B	GA1	no	1
1602	cytosolic iron-sulfur protein assembly protein 1, putative	PFL0470we1s1.104	PF3D7_1209400	D004	I	GA1	no	0.712229
1603	cytosolic iron-sulfur protein assembly protein 1, putative	PFL0470we1s1.104	PF3D7_1209400	D004	II	GA1	no	1.20783
1604	cytosolic iron-sulfur protein assembly protein 1, putative	PFL0470we1s1.104	PF3D7_1209400	D004	III	GA1	no	0.944097
1605	cytosolic iron-sulfur protein assembly protein 1, putative	PFL0470we1s1.104	PF3D7_1209400	D015	B	GA2	no	1
1606	cytosolic iron-sulfur protein assembly protein 1, putative	PFL0470we1s1.104	PF3D7_1209400	D015	I	GA2	no	1.16259
1607	cytosolic iron-sulfur protein assembly protein 1, putative	PFL0470we1s1.104	PF3D7_1209400	D015	II	GA2	no	2.69983
1608	cytosolic iron-sulfur protein assembly protein 1, putative	PFL0470we1s1.104	PF3D7_1209400	D015	III	GA2	no	6.25707
1609	cytosolic iron-sulfur protein assembly protein 1, putative	PFL0470we1s1.104	PF3D7_1209400	D005	B	GA1	yes	1
1610	cytosolic iron-sulfur protein assembly protein 1, putative	PFL0470we1s1.104	PF3D7_1209400	D005	I	GA1	yes	1.79881
1611	cytosolic iron-sulfur protein assembly protein 1, putative	PFL0470we1s1.104	PF3D7_1209400	D005	II	GA1	yes	1.96255
1612	cytosolic iron-sulfur protein assembly protein 1, putative	PFL0470we1s1.104	PF3D7_1209400	D005	III	GA1	yes	1.56129
1613	cytosolic iron-sulfur protein assembly protein 1, putative	PFL0470we1s1.104	PF3D7_1209400	D006	B	GA1	no	1
1614	cytosolic iron-sulfur protein assembly protein 1, putative	PFL0470we1s1.104	PF3D7_1209400	D006	I	GA1	no	0.752964
1615	cytosolic iron-sulfur protein assembly protein 1, putative	PFL0470we1s1.104	PF3D7_1209400	D006	II	GA1	no	1.43755
1616	cytosolic iron-sulfur protein assembly protein 1, putative	PFL0470we1s1.104	PF3D7_1209400	D006	III	GA1	no	1.35338
1617	cytosolic iron-sulfur protein assembly protein 1, putative	PFL0470we1s1.104	PF3D7_1209400	D016	B	GA2	yes	1
1618	cytosolic iron-sulfur protein assembly protein 1, putative	PFL0470we1s1.104	PF3D7_1209400	D016	I	GA2	yes	0.510819
1619	cytosolic iron-sulfur protein assembly protein 1, putative	PFL0470we1s1.104	PF3D7_1209400	D016	II	GA2	yes	1.2556
1620	cytosolic iron-sulfur protein assembly protein 1, putative	PFL0470we1s1.104	PF3D7_1209400	D016	III	GA2	yes	1.37587
1621	cytosolic iron-sulfur protein assembly protein 1, putative	PFL0470we1s1.104	PF3D7_1209400	D007	B	GA1	no	1
1622	cytosolic iron-sulfur protein assembly protein 1, putative	PFL0470we1s1.104	PF3D7_1209400	D007	I	GA1	no	0.926524
1623	cytosolic iron-sulfur protein assembly protein 1, putative	PFL0470we1s1.104	PF3D7_1209400	D007	II	GA1	no	0.996022
1624	cytosolic iron-sulfur protein assembly protein 1, putative	PFL0470we1s1.104	PF3D7_1209400	D007	III	GA1	no	0.464155
1625	cytosolic iron-sulfur protein assembly protein 1, putative	PFL0470we1s1.104	PF3D7_1209400	D008	B	GA1	no	1
1626	cytosolic iron-sulfur protein assembly protein 1, putative	PFL0470we1s1.104	PF3D7_1209400	D008	I	GA1	no	0.889547
1627	cytosolic iron-sulfur protein assembly protein 1, putative	PFL0470we1s1.104	PF3D7_1209400	D008	II	GA1	no	0.649614
1628	cytosolic iron-sulfur protein assembly protein 1, putative	PFL0470we1s1.104	PF3D7_1209400	D008	III	GA1	no	0.963202
1629	cytosolic iron-sulfur protein assembly protein 1, putative	PFL0470we1s1.104	PF3D7_1209400	D017	B	GA2	yes	1
1630	cytosolic iron-sulfur protein assembly protein 1, putative	PFL0470we1s1.104	PF3D7_1209400	D017	I	GA2	yes	0.961488
1631	cytosolic iron-sulfur protein assembly protein 1, putative	PFL0470we1s1.104	PF3D7_1209400	D017	II	GA2	yes	1.82666
1632	cytosolic iron-sulfur protein assembly protein 1, putative	PFL0470we1s1.104	PF3D7_1209400	D017	III	GA2	yes	3.13476
