# Supplementary material for: Correlative humoral and cellular immunity to genetically attenuated malaria parasites in humans
Source: iScience. 2025 May 5;28(6):112589. doi: 10.1016/j.isci.2025.112589 (PMC12145804; doi:10.1016/j.isci.2025.112589)
Supplement: Table S8. Frequency of mono- and polyfunctional CD4+ and Vδ2+ γδ T cells, related to Figure 2B — Frequency of monofunctional (1 cytokine/cell) and polyfunctional (>1 cytokine/cell) CD4+ and Vδ2+ γδ T cells after three immunizations (III) compared to the baseline (B) [file mmc4.xlsx]

## Sheet: Table_S8, related to Figure 2B
Table S8: Frequency of mono- and polyfunctional CD4+ and Vδ2+ γδ T cells, related to Figure 2B. Frequency of monofunctional (1 cytokine/cell) and polyfunctional (>1 cytokine/cell) CD4+ and Vδ2+ γδ T cells after three immunizations (III) compared to the baseline (B).
CD4+ T cells							VD2 gd T cells
donor	Functionality	timepoint	Immunization	Protection	Frequency		donor	Functionality	timepoint	Immunization	Protection	Frequency
D001	monofunctional	III	GA2	yes	0.0811296		D001	monofunctional	III	GA2	yes	1.01666
D001	polyfunctional	III	GA2	yes	0.178785		D001	polyfunctional	III	GA2	yes	1.1435
D001	monofunctional	B	GA2	yes	0.00960993		D001	monofunctional	B	GA2	yes	0.317859
D001	polyfunctional	B	GA2	yes	0.0287592		D001	polyfunctional	B	GA2	yes	0.38662
D002	polyfunctional	III	GA1	no	0.0838078		D002	polyfunctional	III	GA1	no	0.0775757
D002	monofunctional	III	GA1	no	0.0865104		D002	monofunctional	III	GA1	no	0.0994314
D002	monofunctional	B	GA1	no	0.0241422		D002	monofunctional	B	GA1	no	0.0742348
D002	polyfunctional	B	GA1	no	0.0207471		D002	polyfunctional	B	GA1	no	0.0869948
D003	monofunctional	III	GA2	yes	0.116012		D003	monofunctional	III	GA2	yes	0.433527
D003	polyfunctional	III	GA2	yes	0.185484		D003	polyfunctional	III	GA2	yes	0.309188
D003	polyfunctional	B	GA2	yes	0.0297856		D003	polyfunctional	B	GA2	yes	0.120487
D003	monofunctional	B	GA2	yes	0.0282691		D003	monofunctional	B	GA2	yes	0.111113
D004	polyfunctional	III	GA1	no	0.0342424		D004	polyfunctional	III	GA1	no	0.43363
D004	monofunctional	III	GA1	no	0.0737197		D004	monofunctional	III	GA1	no	0.587476
D004	monofunctional	B	GA1	no	0		D004	monofunctional	B	GA1	no	0.498177
D004	polyfunctional	B	GA1	no	0.00513393		D004	polyfunctional	B	GA1	no	0.389865
D005	monofunctional	III	GA2	yes	0.0739897		D005	monofunctional	III	GA2	yes	1.8271
D005	polyfunctional	III	GA2	yes	0.193527		D005	polyfunctional	III	GA2	yes	2.38954
D005	polyfunctional	B	GA2	yes	0.0304339		D005	polyfunctional	B	GA2	yes	1.93669
D005	monofunctional	B	GA2	yes	0.0429312		D005	monofunctional	B	GA2	yes	1.24803
D006	monofunctional	III	GA2	yes	0.1182		D006	monofunctional	III	GA2	yes	0.524303
D006	polyfunctional	III	GA2	yes	0.0910873		D006	polyfunctional	III	GA2	yes	0.519755
D006	polyfunctional	B	GA2	yes	0.0223801		D006	polyfunctional	B	GA2	yes	0.243232
D006	monofunctional	B	GA2	yes	0		D006	monofunctional	B	GA2	yes	0.279218
D007	polyfunctional	III	GA1	no	0.0374363		D007	polyfunctional	III	GA1	no	0.181717
D007	monofunctional	III	GA1	no	0		D007	monofunctional	III	GA1	no	0.221214
D007	monofunctional	B	GA1	no	0		D007	monofunctional	B	GA1	no	0.193448
D007	polyfunctional	B	GA1	no	0.0186426		D007	polyfunctional	B	GA1	no	0.185554
D008	polyfunctional	III	GA2	yes	0.177622		D008	polyfunctional	III	GA2	yes	2.08398
D008	monofunctional	III	GA2	yes	0.121935		D008	monofunctional	III	GA2	yes	0.756531
D008	monofunctional	B	GA2	yes	0		D008	monofunctional	B	GA2	yes	0.357466
D008	polyfunctional	B	GA2	yes	0.00598638		D008	polyfunctional	B	GA2	yes	0.677693
D009	monofunctional	III	GA2	yes	0.0249355		D009	monofunctional	III	GA2	yes	1.3347
D009	polyfunctional	III	GA2	yes	0.145218		D009	polyfunctional	III	GA2	yes	1.86219
D009	polyfunctional	B	GA2	yes	0.0420771		D009	polyfunctional	B	GA2	yes	1.41504
D009	monofunctional	B	GA2	yes	0		D009	monofunctional	B	GA2	yes	1.36627
D010	polyfunctional	III	GA1	no	0.0996704		D010	polyfunctional	III	GA1	no	0.500855
D010	monofunctional	III	GA1	no	0		D010	monofunctional	III	GA1	no	0.438194
D010	monofunctional	B	GA1	no	0.0651003		D010	monofunctional	B	GA1	no	0.473989
D010	polyfunctional	B	GA1	no	0.079156		D010	polyfunctional	B	GA1	no	0.351085
D011	monofunctional	III	GA2	no	0.165116		D011	monofunctional	III	GA2	no	1.53899
D011	polyfunctional	III	GA2	no	0.330319		D011	polyfunctional	III	GA2	no	1.30002
D011	polyfunctional	B	GA2	no	0.0182283		D011	polyfunctional	B	GA2	no	0.602881
D011	monofunctional	B	GA2	no	0.0167267		D011	monofunctional	B	GA2	no	0.686272
D012	monofunctional	III	GA1	yes	0.1018		D012	monofunctional	III	GA1	yes	1.80821
D012	polyfunctional	III	GA1	yes	0.220511		D012	polyfunctional	III	GA1	yes	1.85886
D012	monofunctional	B	GA1	yes	0.0358402		D012	monofunctional	B	GA1	yes	1.56484
D012	polyfunctional	B	GA1	yes	0.152943		D012	polyfunctional	B	GA1	yes	1.7266
D013	monofunctional	III	GA1	no	0.244253		D013	monofunctional	III	GA1	no	0.345975
D013	polyfunctional	III	GA1	no	0.169016		D013	polyfunctional	III	GA1	no	0.35135
D013	polyfunctional	B	GA1	no	0.070672		D013	polyfunctional	B	GA1	no	0.236424
D013	monofunctional	B	GA1	no	0		D013	monofunctional	B	GA1	no	0.25778
D014	polyfunctional	III	GA2	yes	0.32326		D014	polyfunctional	III	GA2	yes	4.57338
D014	monofunctional	III	GA2	yes	0.172148		D014	monofunctional	III	GA2	yes	2.16878
D014	monofunctional	B	GA2	yes	0		D014	monofunctional	B	GA2	yes	0.821342
D014	polyfunctional	B	GA2	yes	0.0707302		D014	polyfunctional	B	GA2	yes	2.31083
D015	polyfunctional	III	GA1	no	0.139078		D015	polyfunctional	III	GA1	no	1.1045
D015	monofunctional	III	GA1	no	0.065949		D015	monofunctional	III	GA1	no	1.07327
D015	polyfunctional	B	GA1	no	0.0734179		D015	polyfunctional	B	GA1	no	1.29994
D015	monofunctional	B	GA1	no	0		D015	monofunctional	B	GA1	no	1.09548
D016	monofunctional	III	GA1	no	0		D016	monofunctional	III	GA1	no	0.594756
D016	polyfunctional	III	GA1	no	0.0228076		D016	polyfunctional	III	GA1	no	0.755887
D016	polyfunctional	B	GA1	no	0.0487118		D016	polyfunctional	B	GA1	no	0.802744
D016	monofunctional	B	GA1	no	0		D016	monofunctional	B	GA1	no	0.638642
D017	monofunctional	III	GA2	yes	0		D017	monofunctional	III	GA2	yes	1.09501
D017	polyfunctional	III	GA2	yes	0.220645		D017	polyfunctional	III	GA2	yes	1.4243
D017	monofunctional	B	GA2	yes	0		D017	monofunctional	B	GA2	yes	0.719649
D017	polyfunctional	B	GA2	yes	0.0556497		D017	polyfunctional	B	GA2	yes	0.690889
