# Supplementary material for: Correlative humoral and cellular immunity to genetically attenuated malaria parasites in humans
Source: iScience. 2025 May 5;28(6):112589. doi: 10.1016/j.isci.2025.112589 (PMC12145804; doi:10.1016/j.isci.2025.112589)
Supplement: Table S9. TCM and TEM frequencies among CD4+ and Vδ2+ γδ T cells, related to Figures 2C–2E — Frequencies normalized to CD3+ population [file mmc5.xlsx]

## Sheet: Table_S9, rel. to fig. 2C 2D 2E
Table S9: TCM and TEM frequencies among CD4+ and Vδ2+ γδ T cells, related to Figures 2C-E. Frequencies normalized to CD3+ population.
donor_id	Immunization	Protection	No. of antigens	timepoint	CD4_TCM_MF	CD4_TEM_MF	CD4_TCM_PF	CD4_TEM_PF	VD2_TCM_MF	VD2_TEM_MF	VD2_TCM_PF	VD2_TEM_PF	PC1	PC2
D001	GA1	no	0	B	0.0291543	0.00318461	0.0142519	0.0200741	0.00988101	0.0623788	0.00775434	0.0769	-1.82319	-0.305732
D002	GA1	no	0	B	0.00378706	0	0	0.000572413	0.00161337	0.0126342	0.000519602	0.00831363	-2.47607	-0.296477
D003	GA1	no	0	B	0.00768248	0	0.00482556	0.011314	0.0114422	0.194267	0.00503455	0.1884	-1.99002	-0.569744
D004	GA1	no	0	B	0.0935878	0	0.0439925	0.0195085	0.129832	0.295113	0.0703868	0.241601	-0.843192	0.431115
D005	GA1	yes	0	B	0.0669868	0	0.0756826	0.0636797	0.866076	0.640152	0.876158	0.786076	1.86168	0.856569
D006	GA1	no	0	B	0.0706305	0	0.0539575	0.0294219	0.116728	0.123875	0.125421	0.0968766	-1.0051	0.489123
D007	GA1	no	0	B	0.0256165	0	0.0344885	0.0437611	0.125687	0.962944	0.153444	1.13406	0.287217	-1.51426
D008	GA1	no	0	B	0.0386842	0	0.0257258	0.00432925	0.173252	0.374857	0.146709	0.513321	-1.09205	-0.204975
D009	GA2	yes	0	B	0.0326375	0	0.015638	0.00829604	0.117771	0.18306	0.124338	0.231781	-1.58801	-0.0720584
D010	GA2	yes	0	B	0.0317001	0	0.0112368	0.0138508	0.0270769	0.0752872	0.0235669	0.0842751	-1.93656	-0.122019
D011	GA2	yes	0	B	0.000790955	0	0.0159917	0.00568791	0.28293	0.595567	0.613433	0.972061	-0.321435	-0.670429
D012	GA2	yes	0	B	0.013292	0.00390849	0.00540774	0.0195763	0.020577	0.249828	0.01223	0.221127	-1.66782	-0.779135
D013	GA2	yes	0	B	0.0336728	0	0.00860291	0.00453002	0.0433994	0.318923	0.0584048	0.612005	-1.44129	-0.559178
D014	GA2	yes	0	B	0.0441551	0	0.0403103	0.0095237	0.672319	0.570154	0.620214	0.644383	0.285614	0.534829
D015	GA2	no	0	B	0.0330421	0	0.0152083	0.00176191	0.347606	0.31871	0.23906	0.333643	-1.14226	0.132917
D016	GA2	yes	0	B	0.00798256	0.00572638	0.0358326	0.0215901	0.130017	0.639866	0.45641	1.76871	0.423035	-1.5855
D017	GA2	yes	0	B	0.0101323	0	0.0302828	0.0112417	0.0276504	0.673602	0.0119767	0.65571	-1.00571	-1.13028
D001	GA1	no	3	III	0.0594502	0	0.0673887	0.0155241	0.0785214	0.0149808	0.0562754	0.0176377	-1.38814	0.611766
D002	GA1	no	13	III	0.0037354	0.00153703	0.00195274	0.00082519	0.00431111	0.0114947	0.00235152	0.00470303	-2.41895	-0.340692
D003	GA1	no	15	III	0.0167383	0.0125695	0.00423817	0.0237707	0.00677323	0.207745	0.000960357	0.178079	-1.47793	-1.07877
D004	GA1	no	5	III	0.0363489	0	0.0610341	0.0103579	0.251201	0.110468	0.259724	0.182174	-1.07298	0.550493
D005	GA1	yes	13	III	0.0941998	0	0.139912	0.0636251	1.46038	0.276091	1.42139	0.369443	2.90938	3.13638
D006	GA1	no	1	III	0.225124	0	0.143922	0.0171223	0.280769	0.0356315	0.273993	0.0505729	0.506661	2.87229
D007	GA1	no	2	III	0.0610492	0	0.0891366	0.0423738	0.846169	0.210175	0.809251	0.288382	0.863481	1.65492
D008	GA1	no	4	III	0.0329915	0	0.0253256	0.00484844	0.285413	0.243585	0.265441	0.363521	-1.12825	0.167553
D009	GA2	yes	0	III	0.0718846	0	0.1416	0.0302021	0.843027	0.125831	0.927837	0.184878	1.11408	2.3261
D010	GA2	yes	5	III	0.0773444	0	0.144365	0.0158021	0.352771	0	0.240697	0.012295	-0.32753	1.67166
D011	GA2	yes	48	III	0.0211039	0.0113072	0.101296	0.0721209	0.275958	1.11442	0.503697	1.57967	2.24267	-1.80496
D012	GA2	yes	12	III	0.060719	0	0.0514463	0.0126138	0.347241	0.14317	0.284649	0.185288	-0.834279	0.80592
D013	GA2	yes	34	III	0.0969541	0.0122662	0.0950978	0.0723424	0.280312	0.479034	0.532392	1.54419	1.99747	-0.494874
D014	GA2	yes	0	III	0.0866292	0	0.0820858	0.0525765	0.224916	0.984869	0.269762	1.43947	1.4651	-0.746599
D015	GA2	no	60	III	0.130531	0.00770048	0.193449	0.112363	0.677931	0.723979	0.5297	0.690766	3.34213	1.00337
D016	GA2	yes	5	III	0.0997441	0.0272149	0.211896	0.0690985	0.764718	1.31904	1.92825	2.55779	6.39291	-0.367335
D017	GA2	yes	22	III	0.0354445	0.0568753	0.0564468	0.156947	0.0412322	1.03018	0.0387267	1.36025	3.28932	-4.60198
	TCM = Central Memory T cells
	TEM = Effector Memory T cells
	MF = Monofunctional T cells
	PF = Polyfunctional T cells
