# Supplementary material for: Correlative humoral and cellular immunity to genetically attenuated malaria parasites in humans
Source: iScience. 2025 May 5;28(6):112589. doi: 10.1016/j.isci.2025.112589 (PMC12145804; doi:10.1016/j.isci.2025.112589)
Supplement: Table S10. Correlations between targeted antigen counts and T cell population frequency, related to Figures 2F and S4 [file mmc6.xlsx]

## Sheet: Table_S10, rel. to Fig. 2F S4
Table S10: Correlations between targeted antigen counts and T cell population frequency, related to Figures 2F and S4.
donor_id	Immunization	Protection	No. of antigens	timepoint	MF_CD4_TCM	MF_CD4_TEM	PF_CD4_TCM	PF_CD4_TEM	MF_gdVD2_TCM	MF_gdVD2_TEM	PF_gdVD2_TCM	PF_gdVD2_TEM
D001	GA1	no	3	III	0.0594502	0	0.0673887	0.0155241	0.0785214	0.0149808	0.0562754	0.0176377
D002	GA1	no	13	III	0.0037354	0.00153703	0.00195274	0.00082519	0.00431111	0.0114947	0.00235152	0.00470303
D003	GA1	no	15	III	0.0167383	0.0125695	0.00423817	0.0237707	0.00677323	0.207745	0.000960357	0.178079
D004	GA1	no	5	III	0.0363489	0	0.0610341	0.0103579	0.251201	0.110468	0.259724	0.182174
D005	GA1	yes	13	III	0.0941998	0	0.139912	0.0636251	1.46038	0.276091	1.42139	0.369443
D006	GA1	no	1	III	0.225124	0	0.143922	0.0171223	0.280769	0.0356315	0.273993	0.0505729
D007	GA1	no	2	III	0.0610492	0	0.0891366	0.0423738	0.846169	0.210175	0.809251	0.288382
D008	GA1	no	4	III	0.0329915	0	0.0253256	0.00484844	0.285413	0.243585	0.265441	0.363521
D009	GA2	yes	0	III	0.0718846	0	0.1416	0.0302021	0.843027	0.125831	0.927837	0.184878
D010	GA2	yes	5	III	0.0773444	0	0.144365	0.0158021	0.352771	0	0.240697	0.012295
D011	GA2	yes	48	III	0.0211039	0.0113072	0.101296	0.0721209	0.275958	1.11442	0.503697	1.57967
D012	GA2	yes	12	III	0.060719	0	0.0514463	0.0126138	0.347241	0.14317	0.284649	0.185288
D013	GA2	yes	34	III	0.0969541	0.0122662	0.0950978	0.0723424	0.280312	0.479034	0.532392	1.54419
D014	GA2	yes	0	III	0.0866292	0	0.0820858	0.0525765	0.224916	0.984869	0.269762	1.43947
D015	GA2	no	60	III	0.130531	0.00770048	0.193449	0.112363	0.677931	0.723979	0.5297	0.690766
D016	GA2	yes	5	III	0.0997441	0.0272149	0.211896	0.0690985	0.764718	1.31904	1.92825	2.55779
D017	GA2	yes	22	III	0.0354445	0.0568753	0.0564468	0.156947	0.0412322	1.03018	0.0387267	1.36025
	TCM = Central Memory T cells
	TEM = Effector Memory T cells
	MF = Monofunctional T cells
	PF = Polyfunctional T cells
